# Supplementary material for: Improving the usefulness of US mortality data: new methods for reclassification of underlying cause of death
Source: Popul Health Metr. 2016 Apr 28;14:14. doi: 10.1186/s12963-016-0082-4 (PMC4848792; doi:10.1186/s12963-016-0082-4)
Supplement: Additional file 1: — Mappings of ICD9 and ICD10 codes to condensed set of causes of death, including garbage codes. (XLSX 1139 kb) [file 12963_2016_82_MOESM1_ESM.xlsx]

## Sheet: ICD9
ICD Group (code)	ICD Sub Group (3 digit)	ICD (with 4 digit)	ICD (with 5 digit)	ICD Group Name	ICD Sub Group Name	ICD case Name	ICD case Name	USCOD	USCOD name
(001-009)				Intestinal infectious diseases
	001				Cholera			A_5	Other Communicable
		1.0,				Due to Vibrio cholerae		A_5	Other Communicable
		1.1				Due to Vibrio cholerae el tor		A_5	Other Communicable
		1.9				Cholera, unspecified		A_5	Other Communicable
	002				Typhoid and paratyphoid fevers			A_5	Other Communicable
		2.0,				Typhoid fever		A_5	Other Communicable
		2.1				Paratyphoid fever A		A_5	Other Communicable
		2.2				Paratyphoid fever B		A_5	Other Communicable
		2.3				Paratyphoid fever C		A_5	Other Communicable
		2.9				Paratyphoid fever, unspecified		A_5	Other Communicable
	003				Other Salmonella infections			A_5	Other Communicable
		3.0,				Salmonella gastro-enteritis		A_5	Other Communicable
		3.1				Salmonella septicaemia		A_5	Other Communicable
		3.2				Localised Salmonella infections		A_5	Other Communicable
			3.20,				Localised Salmonella infection, unspecified	A_5	Other Communicable
			3.21				Salmonella meningitis	A_5	Other Communicable
			3.22				Salmonella pneumonia	A_5	Other Communicable
			3.23				Salmonella arthritis	A_5	Other Communicable
			3.24				Salmonella osteomyelitis	A_5	Other Communicable
			3.29				Other	A_5	Other Communicable
		3.8				Other specified Salmonella infections		A_5	Other Communicable
		3.9				Salmonella infection, unspecified		A_5	Other Communicable
	004				Shigellosis			A_5	Other Communicable
		4.0,				Shigella dysenteriae		A_5	Other Communicable
		4.1				Shigella flexneri		A_5	Other Communicable
		4.2				Shigella boydii		A_5	Other Communicable
		4.3				Shigella sonnei		A_5	Other Communicable
		4.8				Other specified shigella infections		A_5	Other Communicable
		4.9				Shigellosis, unspecified		A_5	Other Communicable
	005				Other food poisoning (bacterial)			A_5	Other Communicable
		005.0,				Staphylococcal food poisoning		A_5	Other Communicable
		5.1				Botulism		A_5	Other Communicable
		5.2				Food poisoning due to Clostridium perfringens [C. welchii]		A_5	Other Communicable
		5.3				Food poisoning due to other Clostridia		A_5	Other Communicable
		5.4				Food poisoning due to Vibrio parahaemolyticus		A_5	Other Communicable
		5.8				Other bacterial food poisoning		A_5	Other Communicable
		5.9				Food poisoning, unspecified		A_5	Other Communicable
	006				Amoebiasis			A_5	Other Communicable
		006.0,				Acute amoebic dysentery without mention of abscess		A_5	Other Communicable
		6.1				Chronic intestinal amoebiasis without mention of abscess		A_5	Other Communicable
		6.2				Amoebic nondysenteric colitis		A_5	Other Communicable
		6.3				Amoebic liver abscess		A_5	Other Communicable
		6.4				Amoebic lung abscess		A_5	Other Communicable
		6.5				Amoebic brain abscess		A_5	Other Communicable
		6.6				Amoebic skin ulceration		A_5	Other Communicable
		6.8				Amoebic infection of other sites		A_5	Other Communicable
		6.9				Amoebiasis, unspecified		A_5	Other Communicable
	007				Other protozoal intestinal diseases			A_5	Other Communicable
		007.0,				Balantidiasis		A_5	Other Communicable
		7.1				Giardiasis		A_5	Other Communicable
		7.2				Coccidiosis		A_5	Other Communicable
		7.3				Intestinal trichomoniasis		A_5	Other Communicable
		7.4				Cryptosporidiosis		A_5	Other Communicable
		7.8				Other specified protozoal intestinal diseases		A_5	Other Communicable
		7.9				Unspecified protozoal intestinal disease		A_5	Other Communicable
	008				Intestinal infections due to other organisms			A_5	Other Communicable
		008.0,				Escherichia coli [E. coli]		A_5	Other Communicable
			8.00,				E. coli, unspecified	A_5	Other Communicable
			8.01				Enteropathogenic E. coli	A_5	Other Communicable
			8.02				Enterotoxigenic E. coli	A_5	Other Communicable
			8.03				Enteroinvasive E. coli	A_5	Other Communicable
			8.04				Enterohaemorrhagic E. coli	A_5	Other Communicable
			8.09				Other intestinal E. coli infections	A_5	Other Communicable
		8.1				Arizona group of paracolon bacilli		A_5	Other Communicable
		8.2				Aerobacter aerogenes		A_5	Other Communicable
		8.3				Proteus (mirabilis) (morganii)		A_5	Other Communicable
		8.4				Other specified bacteria		A_5	Other Communicable
			8.41				Staphylococcus	A_5	Other Communicable
			8.42				Pseudomonas	A_5	Other Communicable
			8.43				Campylobacter	A_5	Other Communicable
			8.44				Yersinia enterocolitica	A_5	Other Communicable
			8.45				Clostridium difficile	A_5	Other Communicable
			8.46				Other anaerobes	A_5	Other Communicable
			8.47				Other gram-negative bacteria	A_5	Other Communicable
			8.49				Other	A_5	Other Communicable
		8.5				Bacterial enteritis, unspecified		A_5	Other Communicable
		8.6				Enteritis due to specified virus		A_5	Other Communicable
			8.61				Rotavirus	A_5	Other Communicable
			8.62				Adenovirus	A_5	Other Communicable
			8.63				Norwalk virus	A_5	Other Communicable
			8.64				Other small round viruses [SRVs]	A_5	Other Communicable
			8.65				Calcivirus	A_5	Other Communicable
			8.66				Astrovirus	A_5	Other Communicable
			8.67				Enterovirus NEC	A_5	Other Communicable
			8.69				Other viral enteritis	A_5	Other Communicable
		8.8				Other organism, not elsewhere classified		A_5	Other Communicable
	9				Ill-defined intestinal infections			A_5	Other Communicable
		009.0,				Infectious colitis, enteritis and gastro-enteritis		A_5	Other Communicable
		9.1				Colitis, enteritis and gastro-enteritis of presumed infectious origin		A_5	Other Communicable
		9.2				Infectious diarrhoea		A_5	Other Communicable
		9.3				Diarrhoea of presumed infectious origin		A_5	Other Communicable
(010-018)				Tuberculosis				A_1	HIV & Tuberculosis
	10				Primary tuberculous infection			A_1	HIV & Tuberculosis
		010.0,				Primary tuberculous infection		A_1	HIV & Tuberculosis
			10.00,,				Bacteriological or histological examination not done	A_1	HIV & Tuberculosis
			10.01				Bacteriological or histological examination unknown (at present)	A_1	HIV & Tuberculosis
			10.02				Tubercle bacilli found (in sputum) by microscopy	A_1	HIV & Tuberculosis
			10.03				Tubercle bacilli not found (in sputum) by microscopy, but found by culture	A_1	HIV & Tuberculosis
			10.04				Tubercle bacilli not found by bacteriological examination, but tuberculosis confirmed histologically	A_1	HIV & Tuberculosis
			10.05				Tubercle bacilli not found by bacteriological or histological examination, but tuberculosis confirmed by other methods [inoculation in animals]	A_1	HIV & Tuberculosis
			10.09				Unspecified	A_1	HIV & Tuberculosis
		10.1				Tuberculous pleurisy in primary progressive tuberculosis		A_1	HIV & Tuberculosis
			10.10,,				Bacteriological or histological examination not done	A_1	HIV & Tuberculosis
			10.11				Bacteriological or histological examination unknown (at present)	A_1	HIV & Tuberculosis
			10.12				Tubercle bacilli found (in sputum) by microscopy	A_1	HIV & Tuberculosis
			10.13				Tubercle bacilli not found (in sputum) by microscopy, but found by culture	A_1	HIV & Tuberculosis
			10.14				Tubercle bacilli not found by bacteriological examination, but tuberculosis confirmed histologically	A_1	HIV & Tuberculosis
			10.15				Tubercle bacilli not found by bacteriological or histological examination, but tuberculosis confirmed by other methods [inoculation in animals]	A_1	HIV & Tuberculosis
			10.19				Unspecified	A_1	HIV & Tuberculosis
		10.8			Other primary progressive tuberculosis			A_1	HIV & Tuberculosis
			010.80,,				Bacteriological or histological examination not done	A_1	HIV & Tuberculosis
			10.81				Bacteriological or histological examination unknown (at present)	A_1	HIV & Tuberculosis
			10.82				Tubercle bacilli found (in sputum) by microscopy	A_1	HIV & Tuberculosis
			10.83				Tubercle bacilli not found (in sputum) by microscopy, but found by culture	A_1	HIV & Tuberculosis
			10.84				Tubercle bacilli not found by bacteriological examination, but tuberculosis confirmed histologically	A_1	HIV & Tuberculosis
			10.85				Tubercle bacilli not found by bacteriological or histological examination, but tuberculosis confirmed by other methods [inoculation in animals]	A_1	HIV & Tuberculosis
			10.89				Unspecified	A_1	HIV & Tuberculosis
		10.9			Primary tuberculous infection, unspecified			A_1	HIV & Tuberculosis
			010.90,,				Bacteriological or histological examination not done	A_1	HIV & Tuberculosis
			10.91				Bacteriological or histological examination unknown (at present)	A_1	HIV & Tuberculosis
			10.92				Tubercle bacilli found (in sputum) by microscopy	A_1	HIV & Tuberculosis
			10.93				Tubercle bacilli not found (in sputum) by microscopy, but found by culture	A_1	HIV & Tuberculosis
			10.94				Tubercle bacilli not found by bacteriological examination, but tuberculosis confirmed histologically	A_1	HIV & Tuberculosis
			10.95				Tubercle bacilli not found by bacteriological or histological examination, but tuberculosis confirmed by other methods [inoculation in animals]	A_1	HIV & Tuberculosis
			10.99				Unspecified	A_1	HIV & Tuberculosis
	11				Pulmonary tuberculosis			A_1	HIV & Tuberculosis
		011.0,				Tuberculosis of lung, infiltrative		A_1	HIV & Tuberculosis
			011.00,,				Bacteriological or histological examination not done	A_1	HIV & Tuberculosis
			11.01				Bacteriological or histological examination unknown (at present)	A_1	HIV & Tuberculosis
			11.02				Tubercle bacilli found (in sputum) by microscopy	A_1	HIV & Tuberculosis
			11.03				Tubercle bacilli not found (in sputum) by microscopy, but found by culture	A_1	HIV & Tuberculosis
			11.04				Tubercle bacilli not found by bacteriological examination, but tuberculosis confirmed histologically	A_1	HIV & Tuberculosis
			11.05				Tubercle bacilli not found by bacteriological or histological examination, but tuberculosis confirmed by other methods [inoculation in animals]	A_1	HIV & Tuberculosis
			11.09				Unspecified	A_1	HIV & Tuberculosis
		11.1				Tuberculosis of lung, nodular		A_1	HIV & Tuberculosis
			011.10,,				Bacteriological or histological examination not done	A_1	HIV & Tuberculosis
			11.11				Bacteriological or histological examination unknown (at present)	A_1	HIV & Tuberculosis
			11.12				Tubercle bacilli found (in sputum) by microscopy	A_1	HIV & Tuberculosis
			11.13				Tubercle bacilli not found (in sputum) by microscopy, but found by culture	A_1	HIV & Tuberculosis
			11.14				Tubercle bacilli not found by bacteriological examination, but tuberculosis confirmed histologically	A_1	HIV & Tuberculosis
			11.15				Tubercle bacilli not found by bacteriological or histological examination, but tuberculosis confirmed by other methods [inoculation in animals]	A_1	HIV & Tuberculosis
			11.19				Unspecified	A_1	HIV & Tuberculosis
		11.2				Tuberculosis of lung with cavitation		A_1	HIV & Tuberculosis
			011.20,,				Bacteriological or histological examination not done	A_1	HIV & Tuberculosis
			11.21				Bacteriological or histological examination unknown (at present)	A_1	HIV & Tuberculosis
			11.22				Tubercle bacilli found (in sputum) by microscopy	A_1	HIV & Tuberculosis
			11.23				Tubercle bacilli not found (in sputum) by microscopy, but found by culture	A_1	HIV & Tuberculosis
			11.24				Tubercle bacilli not found by bacteriological examination, but tuberculosis confirmed histologically	A_1	HIV & Tuberculosis
			11.25				Tubercle bacilli not found by bacteriological or histological examination, but tuberculosis confirmed by other methods [inoculation in animals]	A_1	HIV & Tuberculosis
			11.29				Unspecified	A_1	HIV & Tuberculosis
		11.3				Tuberculosis of bronchus		A_1	HIV & Tuberculosis
			011.30,,				Bacteriological or histological examination not done	A_1	HIV & Tuberculosis
			11.31				Bacteriological or histological examination unknown (at present)	A_1	HIV & Tuberculosis
			11.32				Tubercle bacilli found (in sputum) by microscopy	A_1	HIV & Tuberculosis
			11.33				Tubercle bacilli not found (in sputum) by microscopy, but found by culture	A_1	HIV & Tuberculosis
			11.34				Tubercle bacilli not found by bacteriological examination, but tuberculosis confirmed histologically	A_1	HIV & Tuberculosis
			11.35				Tubercle bacilli not found by bacteriological or histological examination, but tuberculosis confirmed by other methods [inoculation in animals]	A_1	HIV & Tuberculosis
			11.39				Unspecified	A_1	HIV & Tuberculosis
		11.4				Tuberculous fibrosis of lung		A_1	HIV & Tuberculosis
			011.40,,				Bacteriological or histological examination not done	A_1	HIV & Tuberculosis
			11.41				Bacteriological or histological examination unknown (at present)	A_1	HIV & Tuberculosis
			11.42				Tubercle bacilli found (in sputum) by microscopy	A_1	HIV & Tuberculosis
			11.43				Tubercle bacilli not found (in sputum) by microscopy, but found by culture	A_1	HIV & Tuberculosis
			11.44				Tubercle bacilli not found by bacteriological examination, but tuberculosis confirmed histologically	A_1	HIV & Tuberculosis
			11.45				Tubercle bacilli not found by bacteriological or histological examination, but tuberculosis confirmed by other methods [inoculation in animals]	A_1	HIV & Tuberculosis
			11.49				Unspecified	A_1	HIV & Tuberculosis
		11.5				Tuberculous bronchiectasis		A_1	HIV & Tuberculosis
			011.50,,				Bacteriological or histological examination not done	A_1	HIV & Tuberculosis
			11.51				Bacteriological or histological examination unknown (at present)	A_1	HIV & Tuberculosis
			11.52				Tubercle bacilli found (in sputum) by microscopy	A_1	HIV & Tuberculosis
			11.53				Tubercle bacilli not found (in sputum) by microscopy, but found by culture	A_1	HIV & Tuberculosis
			11.54				Tubercle bacilli not found by bacteriological examination, but tuberculosis confirmed histologically	A_1	HIV & Tuberculosis
			11.55				Tubercle bacilli not found by bacteriological or histological examination, but tuberculosis confirmed by other methods [inoculation in animals]	A_1	HIV & Tuberculosis
			11.59				Unspecified	A_1	HIV & Tuberculosis
		11.6				Tuberculous pneumonia [any form]		A_1	HIV & Tuberculosis
			011.60,,				Bacteriological or histological examination not done	A_1	HIV & Tuberculosis
			11.61				Bacteriological or histological examination unknown (at present)	A_1	HIV & Tuberculosis
			11.62				Tubercle bacilli found (in sputum) by microscopy	A_1	HIV & Tuberculosis
			11.63				Tubercle bacilli not found (in sputum) by microscopy, but found by culture	A_1	HIV & Tuberculosis
			11.64				Tubercle bacilli not found by bacteriological examination, but tuberculosis confirmed histologically	A_1	HIV & Tuberculosis
			11.65				Tubercle bacilli not found by bacteriological or histological examination, but tuberculosis confirmed by other methods [inoculation in animals]	A_1	HIV & Tuberculosis
			11.69				Unspecified	A_1	HIV & Tuberculosis
		11.7				Tuberculous pneumothorax		A_1	HIV & Tuberculosis
			011.70,,				Bacteriological or histological examination not done	A_1	HIV & Tuberculosis
			11.71				Bacteriological or histological examination unknown (at present)	A_1	HIV & Tuberculosis
			11.72				Tubercle bacilli found (in sputum) by microscopy	A_1	HIV & Tuberculosis
			11.73				Tubercle bacilli not found (in sputum) by microscopy, but found by culture	A_1	HIV & Tuberculosis
			11.74				Tubercle bacilli not found by bacteriological examination, but tuberculosis confirmed histologically	A_1	HIV & Tuberculosis
			11.75				Tubercle bacilli not found by bacteriological or histological examination, but tuberculosis confirmed by other methods [inoculation in animals]	A_1	HIV & Tuberculosis
			11.79				Unspecified	A_1	HIV & Tuberculosis
		11.8				Other specified pulmonary tuberculosis		A_1	HIV & Tuberculosis
			011.80,,				Bacteriological or histological examination not done	A_1	HIV & Tuberculosis
			11.81				Bacteriological or histological examination unknown (at present)	A_1	HIV & Tuberculosis
			11.82				Tubercle bacilli found (in sputum) by microscopy	A_1	HIV & Tuberculosis
			11.83				Tubercle bacilli not found (in sputum) by microscopy, but found by culture	A_1	HIV & Tuberculosis
			11.84				Tubercle bacilli not found by bacteriological examination, but tuberculosis confirmed histologically	A_1	HIV & Tuberculosis
			11.85				Tubercle bacilli not found by bacteriological or histological examination, but tuberculosis confirmed by other methods [inoculation in animals]	A_1	HIV & Tuberculosis
			11.89				Unspecified	A_1	HIV & Tuberculosis
		11.9				Pulmonary tuberculosis, unspecified		A_1	HIV & Tuberculosis
			011.90,,				Bacteriological or histological examination not done	A_1	HIV & Tuberculosis
			11.91				Bacteriological or histological examination unknown (at present)	A_1	HIV & Tuberculosis
			11.92				Tubercle bacilli found (in sputum) by microscopy	A_1	HIV & Tuberculosis
			11.93				Tubercle bacilli not found (in sputum) by microscopy, but found by culture	A_1	HIV & Tuberculosis
			11.94				Tubercle bacilli not found by bacteriological examination, but tuberculosis confirmed histologically	A_1	HIV & Tuberculosis
			11.95				Tubercle bacilli not found by bacteriological or histological examination, but tuberculosis confirmed by other methods [inoculation in animals]	A_1	HIV & Tuberculosis
			11.99				Unspecified	A_1	HIV & Tuberculosis
	12				Other respiratory tuberculosis			A_1	HIV & Tuberculosis
		012.0,				Tuberculous pleurisy		A_1	HIV & Tuberculosis
			012.00,				Bacteriological or histological examination not done	A_1	HIV & Tuberculosis
			12.01				Bacteriological or histological examination unknown (at present)	A_1	HIV & Tuberculosis
			12.02				Tubercle bacilli found (in sputum) by microscopy	A_1	HIV & Tuberculosis
			12.03				Tubercle bacilli not found (in sputum) by microscopy, but found by culture	A_1	HIV & Tuberculosis
			12.04				Tubercle bacilli not found by bacteriological examination, but tuberculosis confirmed histologically	A_1	HIV & Tuberculosis
			12.05				Tubercle bacilli not found by bacteriological or histological examination, but tuberculosis confirmed by other methods [inoculation in animals]	A_1	HIV & Tuberculosis
			12.09				Unspecified	A_1	HIV & Tuberculosis
		12.1				Tuberculosis of intrathoracic lymph nodes		A_1	HIV & Tuberculosis
			012.10,				Bacteriological or histological examination not done	A_1	HIV & Tuberculosis
			12.11				Bacteriological or histological examination unknown (at present)	A_1	HIV & Tuberculosis
			12.12				Tubercle bacilli found (in sputum) by microscopy	A_1	HIV & Tuberculosis
			12.13				Tubercle bacilli not found (in sputum) by microscopy, but found by culture	A_1	HIV & Tuberculosis
			12.14				Tubercle bacilli not found by bacteriological examination, but tuberculosis confirmed histologically	A_1	HIV & Tuberculosis
			12.15				Tubercle bacilli not found by bacteriological or histological examination, but tuberculosis confirmed by other methods [inoculation in animals]	A_1	HIV & Tuberculosis
			12.19				Unspecified	A_1	HIV & Tuberculosis
		12.2				Isolated tracheal or bronchial tuberculosis		A_1	HIV & Tuberculosis
			012.20,				Bacteriological or histological examination not done	A_1	HIV & Tuberculosis
			12.21				Bacteriological or histological examination unknown (at present)	A_1	HIV & Tuberculosis
			12.22				Tubercle bacilli found (in sputum) by microscopy	A_1	HIV & Tuberculosis
			12.23				Tubercle bacilli not found (in sputum) by microscopy, but found by culture	A_1	HIV & Tuberculosis
			12.24				Tubercle bacilli not found by bacteriological examination, but tuberculosis confirmed histologically	A_1	HIV & Tuberculosis
			12.25				Tubercle bacilli not found by bacteriological or histological examination, but tuberculosis confirmed by other methods [inoculation in animals]	A_1	HIV & Tuberculosis
			12.29				Unspecified	A_1	HIV & Tuberculosis
		12.3				Tuberculous laryngitis		A_1	HIV & Tuberculosis
			012.30,				Bacteriological or histological examination not done	A_1	HIV & Tuberculosis
			12.31				Bacteriological or histological examination unknown (at present)	A_1	HIV & Tuberculosis
			12.32				Tubercle bacilli found (in sputum) by microscopy	A_1	HIV & Tuberculosis
			12.33				Tubercle bacilli not found (in sputum) by microscopy, but found by culture	A_1	HIV & Tuberculosis
			12.34				Tubercle bacilli not found by bacteriological examination, but tuberculosis confirmed histologically	A_1	HIV & Tuberculosis
			12.35				Tubercle bacilli not found by bacteriological or histological examination, but tuberculosis confirmed by other methods [inoculation in animals]	A_1	HIV & Tuberculosis
			12.39				Unspecified	A_1	HIV & Tuberculosis
		12.8				Other specified respiratory tuberculosis		A_1	HIV & Tuberculosis
			012.80,				Bacteriological or histological examination not done	A_1	HIV & Tuberculosis
			12.81				Bacteriological or histological examination unknown (at present)	A_1	HIV & Tuberculosis
			12.82				Tubercle bacilli found (in sputum) by microscopy	A_1	HIV & Tuberculosis
			12.83				Tubercle bacilli not found (in sputum) by microscopy, but found by culture	A_1	HIV & Tuberculosis
			12.84				Tubercle bacilli not found by bacteriological examination, but tuberculosis confirmed histologically	A_1	HIV & Tuberculosis
			12.85				Tubercle bacilli not found by bacteriological or histological examination, but tuberculosis confirmed by other methods [inoculation in animals]	A_1	HIV & Tuberculosis
			12.89				Unspecified	A_1	HIV & Tuberculosis
	13				Tuberculosis of meninges and central nervous system			A_1	HIV & Tuberculosis
		013.0,				Tuberculous meningitis		A_1	HIV & Tuberculosis
			013.00,,				Bacteriological or histological examination not done	A_1	HIV & Tuberculosis
			13.01				Bacteriological or histological examination unknown (at present)	A_1	HIV & Tuberculosis
			13.02				Tubercle bacilli found (in sputum) by microscopy	A_1	HIV & Tuberculosis
			13.03				Tubercle bacilli not found (in sputum) by microscopy, but found by culture	A_1	HIV & Tuberculosis
			13.04				Tubercle bacilli not found by bacteriological examination, but tuberculosis confirmed histologically	A_1	HIV & Tuberculosis
			13.05				Tubercle bacilli not found by bacteriological or histological examination, but tuberculosis confirmed by other methods [inoculation in animals]	A_1	HIV & Tuberculosis
			13.09				Unspecified	A_1	HIV & Tuberculosis
		13.1				Tuberculoma of meninges		A_1	HIV & Tuberculosis
			013.10,				Bacteriological or histological examination not done	A_1	HIV & Tuberculosis
			13.11				Bacteriological or histological examination unknown (at present)	A_1	HIV & Tuberculosis
			13.12				Tubercle bacilli found (in sputum) by microscopy	A_1	HIV & Tuberculosis
			13.13				Tubercle bacilli not found (in sputum) by microscopy, but found by culture	A_1	HIV & Tuberculosis
			13.14				Tubercle bacilli not found by bacteriological examination, but tuberculosis confirmed histologically	A_1	HIV & Tuberculosis
			13.15				Tubercle bacilli not found by bacteriological or histological examination, but tuberculosis confirmed by other methods [inoculation in animals]	A_1	HIV & Tuberculosis
			13.19				Unspecified	A_1	HIV & Tuberculosis
		13.2				Tuberculoma of brain		A_1	HIV & Tuberculosis
			013.20,				Bacteriological or histological examination not done	A_1	HIV & Tuberculosis
			13.21				Bacteriological or histological examination unknown (at present)	A_1	HIV & Tuberculosis
			13.22				Tubercle bacilli found (in sputum) by microscopy	A_1	HIV & Tuberculosis
			13.23				Tubercle bacilli not found (in sputum) by microscopy, but found by culture	A_1	HIV & Tuberculosis
			13.24				Tubercle bacilli not found by bacteriological examination, but tuberculosis confirmed histologically	A_1	HIV & Tuberculosis
			13.25				Tubercle bacilli not found by bacteriological or histological examination, but tuberculosis confirmed by other methods [inoculation in animals]	A_1	HIV & Tuberculosis
			13.29				Unspecified	A_1	HIV & Tuberculosis
		13.3				Tuberculous abscess of brain		A_1	HIV & Tuberculosis
			013.30,				Bacteriological or histological examination not done	A_1	HIV & Tuberculosis
			13.31				Bacteriological or histological examination unknown (at present)	A_1	HIV & Tuberculosis
			13.32				Tubercle bacilli found (in sputum) by microscopy	A_1	HIV & Tuberculosis
			13.33				Tubercle bacilli not found (in sputum) by microscopy, but found by culture	A_1	HIV & Tuberculosis
			13.34				Tubercle bacilli not found by bacteriological examination, but tuberculosis confirmed histologically	A_1	HIV & Tuberculosis
			13.35				Tubercle bacilli not found by bacteriological or histological examination, but tuberculosis confirmed by other methods [inoculation in animals]	A_1	HIV & Tuberculosis
			13.39				Unspecified	A_1	HIV & Tuberculosis
		13.4				Tuberculoma of spinal cord		A_1	HIV & Tuberculosis
			013.40,				Bacteriological or histological examination not done	A_1	HIV & Tuberculosis
			13.41				Bacteriological or histological examination unknown (at present)	A_1	HIV & Tuberculosis
			13.42				Tubercle bacilli found (in sputum) by microscopy	A_1	HIV & Tuberculosis
			13.43				Tubercle bacilli not found (in sputum) by microscopy, but found by culture	A_1	HIV & Tuberculosis
			13.44				Tubercle bacilli not found by bacteriological examination, but tuberculosis confirmed histologically	A_1	HIV & Tuberculosis
			13.45				Tubercle bacilli not found by bacteriological or histological examination, but tuberculosis confirmed by other methods [inoculation in animals]	A_1	HIV & Tuberculosis
			13.49				Unspecified	A_1	HIV & Tuberculosis
		13.5				Tuberculous abscess of spinal cord		A_1	HIV & Tuberculosis
			013.50,				Bacteriological or histological examination not done	A_1	HIV & Tuberculosis
			13.51				Bacteriological or histological examination unknown (at present)	A_1	HIV & Tuberculosis
			13.52				Tubercle bacilli found (in sputum) by microscopy	A_1	HIV & Tuberculosis
			13.53				Tubercle bacilli not found (in sputum) by microscopy, but found by culture	A_1	HIV & Tuberculosis
			13.54				Tubercle bacilli not found by bacteriological examination, but tuberculosis confirmed histologically	A_1	HIV & Tuberculosis
			13.55				Tubercle bacilli not found by bacteriological or histological examination, but tuberculosis confirmed by other methods [inoculation in animals]	A_1	HIV & Tuberculosis
			13.59				Unspecified	A_1	HIV & Tuberculosis
		13.6				Tuberculous encephalitis or myelitis		A_1	HIV & Tuberculosis
			013.60,				Bacteriological or histological examination not done	A_1	HIV & Tuberculosis
			13.61				Bacteriological or histological examination unknown (at present)	A_1	HIV & Tuberculosis
			13.62				Tubercle bacilli found (in sputum) by microscopy	A_1	HIV & Tuberculosis
			13.63				Tubercle bacilli not found (in sputum) by microscopy, but found by culture	A_1	HIV & Tuberculosis
			13.64				Tubercle bacilli not found by bacteriological examination, but tuberculosis confirmed histologically	A_1	HIV & Tuberculosis
			13.65				Tubercle bacilli not found by bacteriological or histological examination, but tuberculosis confirmed by other methods [inoculation in animals]	A_1	HIV & Tuberculosis
			13.69				Unspecified	A_1	HIV & Tuberculosis
		13.8				Other specified tuberculosis of central nervous system		A_1	HIV & Tuberculosis
			013.80,				Bacteriological or histological examination not done	A_1	HIV & Tuberculosis
			13.81				Bacteriological or histological examination unknown (at present)	A_1	HIV & Tuberculosis
			13.82				Tubercle bacilli found (in sputum) by microscopy	A_1	HIV & Tuberculosis
			13.83				Tubercle bacilli not found (in sputum) by microscopy, but found by culture	A_1	HIV & Tuberculosis
			13.84				Tubercle bacilli not found by bacteriological examination, but tuberculosis confirmed histologically	A_1	HIV & Tuberculosis
			13.85				Tubercle bacilli not found by bacteriological or histological examination, but tuberculosis confirmed by other methods [inoculation in animals]	A_1	HIV & Tuberculosis
			13.89				Unspecified	A_1	HIV & Tuberculosis
		13.9				Unspecified tuberculosis of central nervous system		A_1	HIV & Tuberculosis
			013.90,				Bacteriological or histological examination not done	A_1	HIV & Tuberculosis
			13.91				Bacteriological or histological examination unknown (at present)	A_1	HIV & Tuberculosis
			13.92				Tubercle bacilli found (in sputum) by microscopy	A_1	HIV & Tuberculosis
			13.93				Tubercle bacilli not found (in sputum) by microscopy, but found by culture	A_1	HIV & Tuberculosis
			13.94				Tubercle bacilli not found by bacteriological examination, but tuberculosis confirmed histologically	A_1	HIV & Tuberculosis
			13.95				Tubercle bacilli not found by bacteriological or histological examination, but tuberculosis confirmed by other methods [inoculation in animals]	A_1	HIV & Tuberculosis
			13.99				Unspecified	A_1	HIV & Tuberculosis
	14				Tuberculosis of intestines, peritoneum and mesenteric glands			A_1	HIV & Tuberculosis
		014.0,				Tuberculous peritonitis		A_1	HIV & Tuberculosis
			014.00,,				Bacteriological or histological examination not done	A_1	HIV & Tuberculosis
			14.01				Bacteriological or histological examination unknown (at present)	A_1	HIV & Tuberculosis
			14.02				Tubercle bacilli found (in sputum) by microscopy	A_1	HIV & Tuberculosis
			14.03				Tubercle bacilli not found (in sputum) by microscopy, but found by culture	A_1	HIV & Tuberculosis
			14.04				Tubercle bacilli not found by bacteriological examination, but tuberculosis confirmed histologically	A_1	HIV & Tuberculosis
			14.05				Tubercle bacilli not found by bacteriological or histological examination, but tuberculosis confirmed by other methods [inoculation in animals]	A_1	HIV & Tuberculosis
			14.09				Unspecified	A_1	HIV & Tuberculosis
		14.8				Other		A_1	HIV & Tuberculosis
			014.80,				Bacteriological or histological examination not done	A_1	HIV & Tuberculosis
			14.81				Bacteriological or histological examination unknown (at present)	A_1	HIV & Tuberculosis
			14.82				Tubercle bacilli found (in sputum) by microscopy	A_1	HIV & Tuberculosis
			14.83				Tubercle bacilli not found (in sputum) by microscopy, but found by culture	A_1	HIV & Tuberculosis
			14.84				Tubercle bacilli not found by bacteriological examination, but tuberculosis confirmed histologically	A_1	HIV & Tuberculosis
			14.85				Tubercle bacilli not found by bacteriological or histological examination, but tuberculosis confirmed by other methods [inoculation in animals]	A_1	HIV & Tuberculosis
			14.89				Unspecified	A_1	HIV & Tuberculosis
	15				Tuberculosis of bones and joints			A_1	HIV & Tuberculosis
		015.0,				Vertebral column		A_1	HIV & Tuberculosis
			015.00,,				Bacteriological or histological examination not done	A_1	HIV & Tuberculosis
			15.01				Bacteriological or histological examination unknown (at present)	A_1	HIV & Tuberculosis
			15.02				Tubercle bacilli found (in sputum) by microscopy	A_1	HIV & Tuberculosis
			15.03				Tubercle bacilli not found (in sputum) by microscopy, but found by culture	A_1	HIV & Tuberculosis
			15.04				Tubercle bacilli not found by bacteriological examination, but tuberculosis confirmed histologically	A_1	HIV & Tuberculosis
			15.05				Tubercle bacilli not found by bacteriological or histological examination, but tuberculosis confirmed by other methods [inoculation in animals]	A_1	HIV & Tuberculosis
			15.09				Unspecified	A_1	HIV & Tuberculosis
		15.1				Hip		A_1	HIV & Tuberculosis
			015.10,				Bacteriological or histological examination not done	A_1	HIV & Tuberculosis
			15.11				Bacteriological or histological examination unknown (at present)	A_1	HIV & Tuberculosis
			15.12				Tubercle bacilli found (in sputum) by microscopy	A_1	HIV & Tuberculosis
			15.13				Tubercle bacilli not found (in sputum) by microscopy, but found by culture	A_1	HIV & Tuberculosis
			15.14				Tubercle bacilli not found by bacteriological examination, but tuberculosis confirmed histologically	A_1	HIV & Tuberculosis
			15.15				Tubercle bacilli not found by bacteriological or histological examination, but tuberculosis confirmed by other methods [inoculation in animals]	A_1	HIV & Tuberculosis
			15.19				Unspecified	A_1	HIV & Tuberculosis
		15.2				Knee		A_1	HIV & Tuberculosis
			015.20,				Bacteriological or histological examination not done	A_1	HIV & Tuberculosis
			15.21				Bacteriological or histological examination unknown (at present)	A_1	HIV & Tuberculosis
			15.22				Tubercle bacilli found (in sputum) by microscopy	A_1	HIV & Tuberculosis
			15.23				Tubercle bacilli not found (in sputum) by microscopy, but found by culture	A_1	HIV & Tuberculosis
			15.24				Tubercle bacilli not found by bacteriological examination, but tuberculosis confirmed histologically	A_1	HIV & Tuberculosis
			15.25				Tubercle bacilli not found by bacteriological or histological examination, but tuberculosis confirmed by other methods [inoculation in animals]	A_1	HIV & Tuberculosis
			15.29				Unspecified	A_1	HIV & Tuberculosis
		15.5				Limb bones		A_1	HIV & Tuberculosis
			015.50,				Bacteriological or histological examination not done	A_1	HIV & Tuberculosis
			15.51				Bacteriological or histological examination unknown (at present)	A_1	HIV & Tuberculosis
			15.52				Tubercle bacilli found (in sputum) by microscopy	A_1	HIV & Tuberculosis
			15.53				Tubercle bacilli not found (in sputum) by microscopy, but found by culture	A_1	HIV & Tuberculosis
			15.54				Tubercle bacilli not found by bacteriological examination, but tuberculosis confirmed histologically	A_1	HIV & Tuberculosis
			15.55				Tubercle bacilli not found by bacteriological or histological examination, but tuberculosis confirmed by other methods [inoculation in animals]	A_1	HIV & Tuberculosis
			15.59				Unspecified	A_1	HIV & Tuberculosis
		15.6				Mastoid		A_1	HIV & Tuberculosis
			015.60,				Bacteriological or histological examination not done	A_1	HIV & Tuberculosis
			15.61				Bacteriological or histological examination unknown (at present)	A_1	HIV & Tuberculosis
			15.62				Tubercle bacilli found (in sputum) by microscopy	A_1	HIV & Tuberculosis
			15.63				Tubercle bacilli not found (in sputum) by microscopy, but found by culture	A_1	HIV & Tuberculosis
			15.64				Tubercle bacilli not found by bacteriological examination, but tuberculosis confirmed histologically	A_1	HIV & Tuberculosis
			15.65				Tubercle bacilli not found by bacteriological or histological examination, but tuberculosis confirmed by other methods [inoculation in animals]	A_1	HIV & Tuberculosis
			15.69				Unspecified	A_1	HIV & Tuberculosis
		15.7				Other specified bone		A_1	HIV & Tuberculosis
			015.70,				Bacteriological or histological examination not done	A_1	HIV & Tuberculosis
			15.71				Bacteriological or histological examination unknown (at present)	A_1	HIV & Tuberculosis
			15.72				Tubercle bacilli found (in sputum) by microscopy	A_1	HIV & Tuberculosis
			15.73				Tubercle bacilli not found (in sputum) by microscopy, but found by culture	A_1	HIV & Tuberculosis
			15.74				Tubercle bacilli not found by bacteriological examination, but tuberculosis confirmed histologically	A_1	HIV & Tuberculosis
			15.75				Tubercle bacilli not found by bacteriological or histological examination, but tuberculosis confirmed by other methods [inoculation in animals]	A_1	HIV & Tuberculosis
			15.79				Unspecified	A_1	HIV & Tuberculosis
		15.8				Other specified joint		A_1	HIV & Tuberculosis
			015.80,				Bacteriological or histological examination not done	A_1	HIV & Tuberculosis
			15.81				Bacteriological or histological examination unknown (at present)	A_1	HIV & Tuberculosis
			15.82				Tubercle bacilli found (in sputum) by microscopy	A_1	HIV & Tuberculosis
			15.83				Tubercle bacilli not found (in sputum) by microscopy, but found by culture	A_1	HIV & Tuberculosis
			15.84				Tubercle bacilli not found by bacteriological examination, but tuberculosis confirmed histologically	A_1	HIV & Tuberculosis
			15.85				Tubercle bacilli not found by bacteriological or histological examination, but tuberculosis confirmed by other methods [inoculation in animals]	A_1	HIV & Tuberculosis
			15.89				Unspecified	A_1	HIV & Tuberculosis
		15.9				Tuberculosis of unspecified bones and joints		A_1	HIV & Tuberculosis
			015.90,				Bacteriological or histological examination not done	A_1	HIV & Tuberculosis
			15.91				Bacteriological or histological examination unknown (at present)	A_1	HIV & Tuberculosis
			15.92				Tubercle bacilli found (in sputum) by microscopy	A_1	HIV & Tuberculosis
			15.93				Tubercle bacilli not found (in sputum) by microscopy, but found by culture	A_1	HIV & Tuberculosis
			15.94				Tubercle bacilli not found by bacteriological examination, but tuberculosis confirmed histologically	A_1	HIV & Tuberculosis
			15.95				Tubercle bacilli not found by bacteriological or histological examination, but tuberculosis confirmed by other methods [inoculation in animals]	A_1	HIV & Tuberculosis
			15.99				Unspecified	A_1	HIV & Tuberculosis
	16				Tuberculosis of genito-urinary system			A_1	HIV & Tuberculosis
		016.0,				Kidney		A_1	HIV & Tuberculosis
			016.00,,				Bacteriological or histological examination not done	A_1	HIV & Tuberculosis
			16.01				Bacteriological or histological examination unknown (at present)	A_1	HIV & Tuberculosis
			16.02				Tubercle bacilli found (in sputum) by microscopy	A_1	HIV & Tuberculosis
			16.03				Tubercle bacilli not found (in sputum) by microscopy, but found by culture	A_1	HIV & Tuberculosis
			16.04				Tubercle bacilli not found by bacteriological examination, but tuberculosis confirmed histologically	A_1	HIV & Tuberculosis
			16.05				Tubercle bacilli not found by bacteriological or histological examination, but tuberculosis confirmed by other methods [inoculation in animals]	A_1	HIV & Tuberculosis
			16.09				Unspecified	A_1	HIV & Tuberculosis
		16.1				Bladder		A_1	HIV & Tuberculosis
			016.10,				Bacteriological or histological examination not done	A_1	HIV & Tuberculosis
			16.11				Bacteriological or histological examination unknown (at present)	A_1	HIV & Tuberculosis
			16.12				Tubercle bacilli found (in sputum) by microscopy	A_1	HIV & Tuberculosis
			16.13				Tubercle bacilli not found (in sputum) by microscopy, but found by culture	A_1	HIV & Tuberculosis
			16.14				Tubercle bacilli not found by bacteriological examination, but tuberculosis confirmed histologically	A_1	HIV & Tuberculosis
			16.15				Tubercle bacilli not found by bacteriological or histological examination, but tuberculosis confirmed by other methods [inoculation in animals]	A_1	HIV & Tuberculosis
			16.19				Unspecified	A_1	HIV & Tuberculosis
		16.2				Ureter		A_1	HIV & Tuberculosis
			016.20,				Bacteriological or histological examination not done	A_1	HIV & Tuberculosis
			16.21				Bacteriological or histological examination unknown (at present)	A_1	HIV & Tuberculosis
			16.22				Tubercle bacilli found (in sputum) by microscopy	A_1	HIV & Tuberculosis
			16.23				Tubercle bacilli not found (in sputum) by microscopy, but found by culture	A_1	HIV & Tuberculosis
			16.24				Tubercle bacilli not found by bacteriological examination, but tuberculosis confirmed histologically	A_1	HIV & Tuberculosis
			16.25				Tubercle bacilli not found by bacteriological or histological examination, but tuberculosis confirmed by other methods [inoculation in animals]	A_1	HIV & Tuberculosis
			16.29				Unspecified	A_1	HIV & Tuberculosis
		16.3				Other urinary organs		A_1	HIV & Tuberculosis
			016.30,				Bacteriological or histological examination not done	A_1	HIV & Tuberculosis
			16.31				Bacteriological or histological examination unknown (at present)	A_1	HIV & Tuberculosis
			16.32				Tubercle bacilli found (in sputum) by microscopy	A_1	HIV & Tuberculosis
			16.33				Tubercle bacilli not found (in sputum) by microscopy, but found by culture	A_1	HIV & Tuberculosis
			16.34				Tubercle bacilli not found by bacteriological examination, but tuberculosis confirmed histologically	A_1	HIV & Tuberculosis
			16.35				Tubercle bacilli not found by bacteriological or histological examination, but tuberculosis confirmed by other methods [inoculation in animals]	A_1	HIV & Tuberculosis
			16.39				Unspecified	A_1	HIV & Tuberculosis
		16.4				Epididymis		A_1	HIV & Tuberculosis
			016.40,				Bacteriological or histological examination not done	A_1	HIV & Tuberculosis
			16.41				Bacteriological or histological examination unknown (at present)	A_1	HIV & Tuberculosis
			16.42				Tubercle bacilli found (in sputum) by microscopy	A_1	HIV & Tuberculosis
			16.43				Tubercle bacilli not found (in sputum) by microscopy, but found by culture	A_1	HIV & Tuberculosis
			16.44				Tubercle bacilli not found by bacteriological examination, but tuberculosis confirmed histologically	A_1	HIV & Tuberculosis
			16.45				Tubercle bacilli not found by bacteriological or histological examination, but tuberculosis confirmed by other methods [inoculation in animals]	A_1	HIV & Tuberculosis
			16.49				Unspecified	A_1	HIV & Tuberculosis
		16.5				Other male genital organs		A_1	HIV & Tuberculosis
			016.50,				Bacteriological or histological examination not done	A_1	HIV & Tuberculosis
			16.51				Bacteriological or histological examination unknown (at present)	A_1	HIV & Tuberculosis
			16.52				Tubercle bacilli found (in sputum) by microscopy	A_1	HIV & Tuberculosis
			16.53				Tubercle bacilli not found (in sputum) by microscopy, but found by culture	A_1	HIV & Tuberculosis
			16.54				Tubercle bacilli not found by bacteriological examination, but tuberculosis confirmed histologically	A_1	HIV & Tuberculosis
			16.55				Tubercle bacilli not found by bacteriological or histological examination, but tuberculosis confirmed by other methods [inoculation in animals]	A_1	HIV & Tuberculosis
			16.59				Unspecified	A_1	HIV & Tuberculosis
		16.6				Tuberculous oophoritis and salpingitis		A_1	HIV & Tuberculosis
			016.60,				Bacteriological or histological examination not done	A_1	HIV & Tuberculosis
			16.61				Bacteriological or histological examination unknown (at present)	A_1	HIV & Tuberculosis
			16.62				Tubercle bacilli found (in sputum) by microscopy	A_1	HIV & Tuberculosis
			16.63				Tubercle bacilli not found (in sputum) by microscopy, but found by culture	A_1	HIV & Tuberculosis
			16.64				Tubercle bacilli not found by bacteriological examination, but tuberculosis confirmed histologically	A_1	HIV & Tuberculosis
			16.65				Tubercle bacilli not found by bacteriological or histological examination, but tuberculosis confirmed by other methods [inoculation in animals]	A_1	HIV & Tuberculosis
			16.69				Unspecified	A_1	HIV & Tuberculosis
		16.7				Other female genital organs		A_1	HIV & Tuberculosis
			016.70,				Bacteriological or histological examination not done	A_1	HIV & Tuberculosis
			16.71				Bacteriological or histological examination unknown (at present)	A_1	HIV & Tuberculosis
			16.72				Tubercle bacilli found (in sputum) by microscopy	A_1	HIV & Tuberculosis
			16.73				Tubercle bacilli not found (in sputum) by microscopy, but found by culture	A_1	HIV & Tuberculosis
			16.74				Tubercle bacilli not found by bacteriological examination, but tuberculosis confirmed histologically	A_1	HIV & Tuberculosis
			16.75				Tubercle bacilli not found by bacteriological or histological examination, but tuberculosis confirmed by other methods [inoculation in animals]	A_1	HIV & Tuberculosis
			16.79				Unspecified	A_1	HIV & Tuberculosis
		16.9				Genito-urinary tuberculosis, unspecified		A_1	HIV & Tuberculosis
			016.90,				Bacteriological or histological examination not done	A_1	HIV & Tuberculosis
			16.91				Bacteriological or histological examination unknown (at present)	A_1	HIV & Tuberculosis
			16.92				Tubercle bacilli found (in sputum) by microscopy	A_1	HIV & Tuberculosis
			16.93				Tubercle bacilli not found (in sputum) by microscopy, but found by culture	A_1	HIV & Tuberculosis
			16.94				Tubercle bacilli not found by bacteriological examination, but tuberculosis confirmed histologically	A_1	HIV & Tuberculosis
			16.95				Tubercle bacilli not found by bacteriological or histological examination, but tuberculosis confirmed by other methods [inoculation in animals]	A_1	HIV & Tuberculosis
			16.99				Unspecified	A_1	HIV & Tuberculosis
	17				Tuberculosis of other organs			A_1	HIV & Tuberculosis
		017.0,				Skin and subcutaneous cellular tissue		A_1	HIV & Tuberculosis
			017.00,,				Bacteriological or histological examination not done	A_1	HIV & Tuberculosis
			17.01				Bacteriological or histological examination unknown (at present)	A_1	HIV & Tuberculosis
			17.02				Tubercle bacilli found (in sputum) by microscopy	A_1	HIV & Tuberculosis
			17.03				Tubercle bacilli not found (in sputum) by microscopy, but found by culture	A_1	HIV & Tuberculosis
			17.04				Tubercle bacilli not found by bacteriological examination, but tuberculosis confirmed histologically	A_1	HIV & Tuberculosis
			17.05				Tubercle bacilli not found by bacteriological or histological examination, but tuberculosis confirmed by other methods [inoculation in animals]	A_1	HIV & Tuberculosis
			17.09				Unspecified	A_1	HIV & Tuberculosis
		17.1				Erythema nodosum with hypersensitivity reaction in tuberculosis		A_1	HIV & Tuberculosis
			017.10,				Bacteriological or histological examination not done	A_1	HIV & Tuberculosis
			17.11				Bacteriological or histological examination unknown (at present)	A_1	HIV & Tuberculosis
			17.12				Tubercle bacilli found (in sputum) by microscopy	A_1	HIV & Tuberculosis
			17.13				Tubercle bacilli not found (in sputum) by microscopy, but found by culture	A_1	HIV & Tuberculosis
			17.14				Tubercle bacilli not found by bacteriological examination, but tuberculosis confirmed histologically	A_1	HIV & Tuberculosis
			17.15				Tubercle bacilli not found by bacteriological or histological examination, but tuberculosis confirmed by other methods [inoculation in animals]	A_1	HIV & Tuberculosis
			17.19				Unspecified	A_1	HIV & Tuberculosis
		17.2				Peripheral lymph nodes		A_1	HIV & Tuberculosis
			017.20,				Bacteriological or histological examination not done	A_1	HIV & Tuberculosis
			17.21				Bacteriological or histological examination unknown (at present)	A_1	HIV & Tuberculosis
			17.22				Tubercle bacilli found (in sputum) by microscopy	A_1	HIV & Tuberculosis
			17.23				Tubercle bacilli not found (in sputum) by microscopy, but found by culture	A_1	HIV & Tuberculosis
			17.24				Tubercle bacilli not found by bacteriological examination, but tuberculosis confirmed histologically	A_1	HIV & Tuberculosis
			17.25				Tubercle bacilli not found by bacteriological or histological examination, but tuberculosis confirmed by other methods [inoculation in animals]	A_1	HIV & Tuberculosis
			17.29				Unspecified	A_1	HIV & Tuberculosis
		17.3				Eye		A_1	HIV & Tuberculosis
			017.30,				Bacteriological or histological examination not done	A_1	HIV & Tuberculosis
			17.31				Bacteriological or histological examination unknown (at present)	A_1	HIV & Tuberculosis
			17.32				Tubercle bacilli found (in sputum) by microscopy	A_1	HIV & Tuberculosis
			17.33				Tubercle bacilli not found (in sputum) by microscopy, but found by culture	A_1	HIV & Tuberculosis
			17.34				Tubercle bacilli not found by bacteriological examination, but tuberculosis confirmed histologically	A_1	HIV & Tuberculosis
			17.35				Tubercle bacilli not found by bacteriological or histological examination, but tuberculosis confirmed by other methods [inoculation in animals]	A_1	HIV & Tuberculosis
			17.39				Unspecified	A_1	HIV & Tuberculosis
		17.4				Ear		A_1	HIV & Tuberculosis
			017.40,				Bacteriological or histological examination not done	A_1	HIV & Tuberculosis
			17.41				Bacteriological or histological examination unknown (at present)	A_1	HIV & Tuberculosis
			17.42				Tubercle bacilli found (in sputum) by microscopy	A_1	HIV & Tuberculosis
			17.43				Tubercle bacilli not found (in sputum) by microscopy, but found by culture	A_1	HIV & Tuberculosis
			17.44				Tubercle bacilli not found by bacteriological examination, but tuberculosis confirmed histologically	A_1	HIV & Tuberculosis
			17.45				Tubercle bacilli not found by bacteriological or histological examination, but tuberculosis confirmed by other methods [inoculation in animals]	A_1	HIV & Tuberculosis
			17.49				Unspecified	A_1	HIV & Tuberculosis
		17.5				Thyroid gland		A_1	HIV & Tuberculosis
			017.50,				Bacteriological or histological examination not done	A_1	HIV & Tuberculosis
			17.51				Bacteriological or histological examination unknown (at present)	A_1	HIV & Tuberculosis
			17.52				Tubercle bacilli found (in sputum) by microscopy	A_1	HIV & Tuberculosis
			17.53				Tubercle bacilli not found (in sputum) by microscopy, but found by culture	A_1	HIV & Tuberculosis
			17.54				Tubercle bacilli not found by bacteriological examination, but tuberculosis confirmed histologically	A_1	HIV & Tuberculosis
			17.55				Tubercle bacilli not found by bacteriological or histological examination, but tuberculosis confirmed by other methods [inoculation in animals]	A_1	HIV & Tuberculosis
			17.59				Unspecified	A_1	HIV & Tuberculosis
		17.6				Adrenal glands		A_1	HIV & Tuberculosis
			017.60,				Bacteriological or histological examination not done	A_1	HIV & Tuberculosis
			17.61				Bacteriological or histological examination unknown (at present)	A_1	HIV & Tuberculosis
			17.62				Tubercle bacilli found (in sputum) by microscopy	A_1	HIV & Tuberculosis
			17.63				Tubercle bacilli not found (in sputum) by microscopy, but found by culture	A_1	HIV & Tuberculosis
			17.64				Tubercle bacilli not found by bacteriological examination, but tuberculosis confirmed histologically	A_1	HIV & Tuberculosis
			17.65				Tubercle bacilli not found by bacteriological or histological examination, but tuberculosis confirmed by other methods [inoculation in animals]	A_1	HIV & Tuberculosis
			17.69				Unspecified	A_1	HIV & Tuberculosis
		17.7				Spleen		A_1	HIV & Tuberculosis
			017.70,				Bacteriological or histological examination not done	A_1	HIV & Tuberculosis
			17.71				Bacteriological or histological examination unknown (at present)	A_1	HIV & Tuberculosis
			17.72				Tubercle bacilli found (in sputum) by microscopy	A_1	HIV & Tuberculosis
			17.73				Tubercle bacilli not found (in sputum) by microscopy, but found by culture	A_1	HIV & Tuberculosis
			17.74				Tubercle bacilli not found by bacteriological examination, but tuberculosis confirmed histologically	A_1	HIV & Tuberculosis
			17.75				Tubercle bacilli not found by bacteriological or histological examination, but tuberculosis confirmed by other methods [inoculation in animals]	A_1	HIV & Tuberculosis
			17.79				Unspecified	A_1	HIV & Tuberculosis
		17.8				Oesophagus		A_1	HIV & Tuberculosis
			017.80,				Bacteriological or histological examination not done	A_1	HIV & Tuberculosis
			17.81				Bacteriological or histological examination unknown (at present)	A_1	HIV & Tuberculosis
			17.82				Tubercle bacilli found (in sputum) by microscopy	A_1	HIV & Tuberculosis
			17.83				Tubercle bacilli not found (in sputum) by microscopy, but found by culture	A_1	HIV & Tuberculosis
			17.84				Tubercle bacilli not found by bacteriological examination, but tuberculosis confirmed histologically	A_1	HIV & Tuberculosis
			17.85				Tubercle bacilli not found by bacteriological or histological examination, but tuberculosis confirmed by other methods [inoculation in animals]	A_1	HIV & Tuberculosis
			17.89				Unspecified	A_1	HIV & Tuberculosis
		17.9				Other specified organs		A_1	HIV & Tuberculosis
			017.90,				Bacteriological or histological examination not done	A_1	HIV & Tuberculosis
			17.91				Bacteriological or histological examination unknown (at present)	A_1	HIV & Tuberculosis
			17.92				Tubercle bacilli found (in sputum) by microscopy	A_1	HIV & Tuberculosis
			17.93				Tubercle bacilli not found (in sputum) by microscopy, but found by culture	A_1	HIV & Tuberculosis
			17.94				Tubercle bacilli not found by bacteriological examination, but tuberculosis confirmed histologically	A_1	HIV & Tuberculosis
			17.95				Tubercle bacilli not found by bacteriological or histological examination, but tuberculosis confirmed by other methods [inoculation in animals]	A_1	HIV & Tuberculosis
			17.99				Unspecified	A_1	HIV & Tuberculosis
	18				Miliary tuberculosis			A_1	HIV & Tuberculosis
		018.0,				Acute miliary tuberculosis		A_1	HIV & Tuberculosis
			018.00,,				Bacteriological or histological examination not done	A_1	HIV & Tuberculosis
			18.01				Bacteriological or histological examination unknown (at present)	A_1	HIV & Tuberculosis
			18.02				Tubercle bacilli found (in sputum) by microscopy	A_1	HIV & Tuberculosis
			18.03				Tubercle bacilli not found (in sputum) by microscopy, but found by culture	A_1	HIV & Tuberculosis
			18.04				Tubercle bacilli not found by bacteriological examination, but tuberculosis confirmed histologically	A_1	HIV & Tuberculosis
			18.05				Tubercle bacilli not found by bacteriological or histological examination, but tuberculosis confirmed by other methods [inoculation in animals]	A_1	HIV & Tuberculosis
			18.09				Unspecified	A_1	HIV & Tuberculosis
		18.8				Other specified miliary tuberculosis		A_1	HIV & Tuberculosis
			018.80,				Bacteriological or histological examination not done	A_1	HIV & Tuberculosis
			18.81				Bacteriological or histological examination unknown (at present)	A_1	HIV & Tuberculosis
			18.82				Tubercle bacilli found (in sputum) by microscopy	A_1	HIV & Tuberculosis
			18.83				Tubercle bacilli not found (in sputum) by microscopy, but found by culture	A_1	HIV & Tuberculosis
			18.84				Tubercle bacilli not found by bacteriological examination, but tuberculosis confirmed histologically	A_1	HIV & Tuberculosis
			18.85				Tubercle bacilli not found by bacteriological or histological examination, but tuberculosis confirmed by other methods [inoculation in animals]	A_1	HIV & Tuberculosis
			18.89				Unspecified	A_1	HIV & Tuberculosis
		18.9				Miliary tuberculosis, unspecified		A_1	HIV & Tuberculosis
			018.90,				Bacteriological or histological examination not done	A_1	HIV & Tuberculosis
			18.91				Bacteriological or histological examination unknown (at present)	A_1	HIV & Tuberculosis
			18.92				Tubercle bacilli found (in sputum) by microscopy	A_1	HIV & Tuberculosis
			18.93				Tubercle bacilli not found (in sputum) by microscopy, but found by culture	A_1	HIV & Tuberculosis
			18.94				Tubercle bacilli not found by bacteriological examination, but tuberculosis confirmed histologically	A_1	HIV & Tuberculosis
			18.95				Tubercle bacilli not found by bacteriological or histological examination, but tuberculosis confirmed by other methods [inoculation in animals]	A_1	HIV & Tuberculosis
			18.99				Unspecified	A_1	HIV & Tuberculosis
(020-027)				Zoonotic bacterial diseases
	20				Plague			A_5	Other Communicable
		020.0,				Bubonic		A_5	Other Communicable
		20.1				Cellulocutaneous		A_5	Other Communicable
		20.2				Septicaemic		A_5	Other Communicable
		20.3				Primary pneumonic		A_5	Other Communicable
		20.4				Secondary pneumonic		A_5	Other Communicable
		20.5				Pneumonic, unspecified		A_5	Other Communicable
		20.8				Other specified types of plague		A_5	Other Communicable
		20.9				Plague, unspecified		A_5	Other Communicable
	21				Tularaemia			A_5	Other Communicable
		021.0,				Ulceroglandular tularaemia		A_5	Other Communicable
		21.1				Enteric tularaemia		A_5	Other Communicable
		21.2				Pulmonary tularaemia		A_5	Other Communicable
		21.3				Oculoglandular tularaemia		A_5	Other Communicable
		21.8				Other specified tularaemia		A_5	Other Communicable
		21.9				Unspecified tularaemia		A_5	Other Communicable
	22				Anthrax			A_5	Other Communicable
		022.0,				Cutaneous anthrax		A_5	Other Communicable
		22.1				Pulmonary anthrax		A_5	Other Communicable
		22.2				Gastro-intestinal anthrax		A_5	Other Communicable
		22.3				Anthrax septicaemia		A_5	Other Communicable
		22.8				Other specified manifestations of anthrax		A_5	Other Communicable
		22.9				Anthrax, unspecified		A_5	Other Communicable
	23				Brucellosis			A_5	Other Communicable
		023.0,				Brucella melitensis		A_5	Other Communicable
		23.1				Brucella abortus		A_5	Other Communicable
		23.2				Brucella suis		A_5	Other Communicable
		23.3				Brucella canis		A_5	Other Communicable
		23.8				Other brucellosis		A_5	Other Communicable
		23.9				Brucellosis, unspecified		A_5	Other Communicable
	24				Glanders			A_5	Other Communicable
	25				Melioidosis			A_5	Other Communicable
	26				Rat-bite fever			A_5	Other Communicable
		026.0,				Spirillary fever		A_5	Other Communicable
		26.1				Streptobacillary fever		A_5	Other Communicable
		26.9				Unspecified rat-bite fever		A_5	Other Communicable
	27				Other zoonotic bacterial diseases			A_5	Other Communicable
		027.0,				Listeriosis		A_5	Other Communicable
		27.1				Erysipelothrix infection		A_5	Other Communicable
		27.2				Pasteurellosis		A_5	Other Communicable
		27.8				Other specified zoonotic bacterial diseases		A_5	Other Communicable
		27.9				Unspecified zoonotic bacterial disease		A_5	Other Communicable
(030-041)				Other bacterial diseases
	30				Leprosy			A_5	Other Communicable
		030.0,				Lepromatous [type L]		A_5	Other Communicable
		30.1				Tuberculoid [type T]		A_5	Other Communicable
		30.2				Indeterminate [group I]		A_5	Other Communicable
		30.3				Borderline [group B]		A_5	Other Communicable
		30.8				Other specified leprosy		A_5	Other Communicable
		30.9				Leprosy, unspecified		A_5	Other Communicable
	31				Diseases due to other mycobacteria			A_5	Other Communicable
		031.0,				Pulmonary		A_5	Other Communicable
		31.1				Cutaneous		A_5	Other Communicable
		31.8				Other specified mycobacterial diseases		A_5	Other Communicable
		31.9				Unspecified diseases due to mycobacteria		A_5	Other Communicable
	32				Diphtheria			A_5	Other Communicable
		032.0,				Faucial diphtheria		A_5	Other Communicable
		32.1				Nasopharyngeal diphtheria		A_5	Other Communicable
		32.2				Anterior nasal diphtheria		A_5	Other Communicable
		32.3				Laryngeal diphtheria		A_5	Other Communicable
		32.8				Other specified diphtheria		A_5	Other Communicable
			32.81				Conjunctival diphtheria	A_5	Other Communicable
			32.82				Diphtheritic myocarditis	A_5	Other Communicable
			32.83				Diphtheritic peritonitis	A_5	Other Communicable
			32.84				Diphtheritic cystitis	A_5	Other Communicable
			32.85				Cutaneous diphtheria	A_5	Other Communicable
			32.89				Other	A_5	Other Communicable
		32.9				Diphtheria, unspecified		A_5	Other Communicable
	33				Whooping cough			A_5	Other Communicable
		033.0,				Bordetella pertussis [B. pertussis]		A_5	Other Communicable
		33.1				Bordetella parapertussis [B. parapertussis]		A_5	Other Communicable
		33.8				Whooping cough due to other specified organism		A_5	Other Communicable
		33.9				Whooping cough, unspecified organism		A_5	Other Communicable
	34				Streptococcal sore throat and scarlatina			A_5	Other Communicable
		034.0,				Streptococcal sore throat		A_5	Other Communicable
		34.1				Scarlatina		A_5	Other Communicable
	35				Erysipelas			A_5	Other Communicable
	36				Meningococcal infection			A_5	Other Communicable
		036.0,				Meningococcal meningitis		A_5	Other Communicable
		36.1				Meningococcal encephalitis		A_5	Other Communicable
		36.2				Meningococcaemia		A_5	Other Communicable
		36.3				Waterhouse-Friderichsen syndrome, meningococcal		A_5	Other Communicable
		36.4				Meningococcal carditis		A_5	Other Communicable
			036.40,				Meningococcal carditis, unspecified	A_5	Other Communicable
			36.41				Meningococcal pericarditis	A_5	Other Communicable
			36.42				Meningococcal endocarditis	A_5	Other Communicable
			36.43				Meningococcal myocarditis	A_5	Other Communicable
		36.8				Other specified meningococcal infections		A_5	Other Communicable
			36.81				Meningococcal optic neuritis	A_5	Other Communicable
			36.82				Meningococcal arthropathy	A_5	Other Communicable
			36.89				Other	A_5	Other Communicable
		36.9				Meningococcal infection, unspecified		A_5	Other Communicable
	37				Tetanus			A_5	Other Communicable
	38				Septicaemia			G_1	Septicemia
		038.0,				Streptococcal septicaemia		G_1	Septicemia
		38.1				Staphylococcal septicaemia		G_1	Septicemia
		38.2				Pneumococcal septicaemia		G_1	Septicemia
		38.3				Septicaemia due to anaerobes		G_1	Septicemia
		38.4				Septicaemia due to other gram-negative organisms		G_1	Septicemia
			038.40,				Gram-negative organism, unspecified	G_1	Septicemia
			38.41				Haemophilus influenzae [H. influenzae]	G_1	Septicemia
			38.42				Escherichia coli [E. coli]	G_1	Septicemia
			38.43				Pseudomonas	G_1	Septicemia
			38.44				Serratia	G_1	Septicemia
			38.49				Other	G_1	Septicemia
		38.8				Other specified septicaemias		G_1	Septicemia
		38.9				Unspecified septicaemia		G_1	Septicemia
	39				Actinomycotic infections			A_5	Other Communicable
		039.0,				Cutaneous		A_5	Other Communicable
		39.1				Pulmonary		A_5	Other Communicable
		39.2				Abdominal		A_5	Other Communicable
		39.3				Cervicofacial		A_5	Other Communicable
		39.4				Madura foot		A_5	Other Communicable
		39.8				Of other specified sites		A_5	Other Communicable
		39.9				Of unspecified site		A_5	Other Communicable
	40				Other bacterial diseases			A_5	Other Communicable
		040.0,				Gas gangrene		A_5	Other Communicable
		40.1				Rhinoscleroma		A_5	Other Communicable
		40.2				Whipple's disease		A_5	Other Communicable
		40.3				Necrobacillosis		A_5	Other Communicable
		40.8				Other specified bacterial diseases		A_5	Other Communicable
			40.81				Tropical pyomyositis	A_5	Other Communicable
			40.89				Other	A_5	Other Communicable
	41				Bacterial infection in conditions classified elsewhere and of unspecified site			A_5	Other Communicable
		041.0,				Streptococcus		A_5	Other Communicable
			041.00,,				Streptococcus, unspecified	A_5	Other Communicable
			41.01				Group A	A_5	Other Communicable
			41.02				Group B	A_5	Other Communicable
			41.03				Group C	A_5	Other Communicable
			41.04				Group D	A_5	Other Communicable
			41.05				Group G	A_5	Other Communicable
			41.09				Other Streptococcus	A_5	Other Communicable
		41.1				Staphylococcus		A_5	Other Communicable
			041.10,				Staphylococcus, unspecified	A_5	Other Communicable
			41.11				Staphylococcus aureus	A_5	Other Communicable
			41.19				Other Staphylococcus	A_5	Other Communicable
		41.2				Pneumococcus		A_5	Other Communicable
		41.3				Friedländer's bacillus		A_5	Other Communicable
		41.4				Escherichia coli [E. coli]		A_5	Other Communicable
		41.5				Haemophilus influenzae [H. influenzae]		A_5	Other Communicable
		41.6				Proteus (mirabilis) (morganii)		A_5	Other Communicable
		41.7				Pseudomonas		A_5	Other Communicable
		41.8				Other specified bacterial infections		A_5	Other Communicable
			41.81				Mycoplasma	A_5	Other Communicable
			41.82				Bacillus fragilis	A_5	Other Communicable
			41.83				Clostridium perfringens	A_5	Other Communicable
			41.84				Other anaerobes	A_5	Other Communicable
			41.85				Other gram-negative organisms	A_5	Other Communicable
			41.89				Other specified bacteria	A_5	Other Communicable
		41.9				Bacterial infection, unspecified		A_5	Other Communicable
(042-042)				Human immunodeficiency virus [HIV] infection				A_1	HIV & Tuberculosis
	042				Human immunodeficiency virus [HIV] disease			A_1	HIV & Tuberculosis
		042.0			Human immunodeficiency virus [HIV] disease			A_1	HIV & Tuberculosis
		042.1			Human immunodeficiency virus [HIV] disease			A_1	HIV & Tuberculosis
		042.2			Human immunodeficiency virus [HIV] disease			A_1	HIV & Tuberculosis
		042.3			Human immunodeficiency virus [HIV] disease			A_1	HIV & Tuberculosis
		042.4			Human immunodeficiency virus [HIV] disease			A_1	HIV & Tuberculosis
		042.5			Human immunodeficiency virus [HIV] disease			A_1	HIV & Tuberculosis
		042.6			Human immunodeficiency virus [HIV] disease			A_1	HIV & Tuberculosis
		042.7			Human immunodeficiency virus [HIV] disease			A_1	HIV & Tuberculosis
		042.8			Human immunodeficiency virus [HIV] disease			A_1	HIV & Tuberculosis
		042.9			Human immunodeficiency virus [HIV] disease			A_1	HIV & Tuberculosis
	043				Human immunodeficiency virus [HIV] disease			A_1	HIV & Tuberculosis
		043.0			Human immunodeficiency virus [HIV] disease			A_1	HIV & Tuberculosis
		043.1			Human immunodeficiency virus [HIV] disease			A_1	HIV & Tuberculosis
		043.2			Human immunodeficiency virus [HIV] disease			A_1	HIV & Tuberculosis
		043.3			Human immunodeficiency virus [HIV] disease			A_1	HIV & Tuberculosis
		043.4			Human immunodeficiency virus [HIV] disease			A_1	HIV & Tuberculosis
		044.5			Human immunodeficiency virus [HIV] disease			A_1	HIV & Tuberculosis
		043.5			Human immunodeficiency virus [HIV] disease			A_1	HIV & Tuberculosis
		043.6			Human immunodeficiency virus [HIV] disease			A_1	HIV & Tuberculosis
		043.7			Human immunodeficiency virus [HIV] disease			A_1	HIV & Tuberculosis
		043.8			Human immunodeficiency virus [HIV] disease			A_1	HIV & Tuberculosis
		043.9			Human immunodeficiency virus [HIV] disease			A_1	HIV & Tuberculosis
	044				Human immunodeficiency virus [HIV] disease			A_1	HIV & Tuberculosis
		044			Human immunodeficiency virus [HIV] disease			A_1	HIV & Tuberculosis
		044.1			Human immunodeficiency virus [HIV] disease			A_1	HIV & Tuberculosis
		044.2			Human immunodeficiency virus [HIV] disease			A_1	HIV & Tuberculosis
		044.3			Human immunodeficiency virus [HIV] disease			A_1	HIV & Tuberculosis
		044.4			Human immunodeficiency virus [HIV] disease			A_1	HIV & Tuberculosis
		044.5			Human immunodeficiency virus [HIV] disease			A_1	HIV & Tuberculosis
		044.5			Human immunodeficiency virus [HIV] disease			A_1	HIV & Tuberculosis
		044.6			Human immunodeficiency virus [HIV] disease			A_1	HIV & Tuberculosis
		044.7			Human immunodeficiency virus [HIV] disease			A_1	HIV & Tuberculosis
		044.8			Human immunodeficiency virus [HIV] disease			A_1	HIV & Tuberculosis
		044.9			Human immunodeficiency virus [HIV] disease			A_1	HIV & Tuberculosis
(045-049)				Poliomyelitis and other non-arthropod-borne viral diseases of central nervous system
	45				Acute poliomyelitis			A_5	Other Communicable
		045.0,				Acute paralytic poliomyelitis specified as bulbar		A_5	Other Communicable
			045.00,,				poliovirus, unspecified type	A_5	Other Communicable
			45.01				poliovirus type I	A_5	Other Communicable
			45.02				poliovirus type II	A_5	Other Communicable
			45.03				poliovirus type III	A_5	Other Communicable
		45.1				Acute poliomyelitis with other paralysis		A_5	Other Communicable
			045.10,				poliovirus, unspecified type	A_5	Other Communicable
			45.11				poliovirus type I	A_5	Other Communicable
			45.12				poliovirus type II	A_5	Other Communicable
			45.13				poliovirus type III	A_5	Other Communicable
		45.2				Acute nonparalytic poliomyelitis		A_5	Other Communicable
			045.20,				poliovirus, unspecified type	A_5	Other Communicable
			45.21				poliovirus type I	A_5	Other Communicable
			45.22				poliovirus type II	A_5	Other Communicable
			45.23				poliovirus type III	A_5	Other Communicable
		45.9				Acute poliomyelitis, unspecified		A_5	Other Communicable
			045.90,				poliovirus, unspecified type	A_5	Other Communicable
			45.91				poliovirus type I	A_5	Other Communicable
			45.92				poliovirus type II	A_5	Other Communicable
			45.93				poliovirus type III	A_5	Other Communicable
	46				Slow virus infection of central nervous system			A_5	Other Communicable
		046.0,				Kuru		A_5	Other Communicable
		46.1				Jakob-Creutzfeldt disease		A_5	Other Communicable
		46.2				Subacute sclerosing panencephalitis		A_5	Other Communicable
		46.3				Progressive multifocal leukoencephalopathy		A_5	Other Communicable
		46.8				Other specified slow virus infection of central nervous system		A_5	Other Communicable
		46.9				Unspecified slow virus infection of central nervous system		A_5	Other Communicable
	47				Meningitis due to enterovirus			A_5	Other Communicable
		047.0,				Coxsackie virus		A_5	Other Communicable
		47.1				ECHO virus		A_5	Other Communicable
		47.8				Other specified viral meningitis		A_5	Other Communicable
		47.9				Unspecified viral meningitis		A_5	Other Communicable
	48				Other enterovirus diseases of central nervous system			A_5	Other Communicable
	49				Other non-arthropod-borne viral diseases of central nervous system			A_5	Other Communicable
		049.0,				Lymphocytic choriomeningitis		A_5	Other Communicable
		49.1				Meningitis due to adenovirus		A_5	Other Communicable
		49.8				Other specified non-arthropod-borne viral diseases of central nervous system		A_5	Other Communicable
		49.9				Unspecified non-arthropod-borne viral diseases of central nervous system		A_5	Other Communicable
(050-057)				Viral diseases accompanied by exanthem
	50				Smallpox			A_5	Other Communicable
		050.0,				Variola major		A_5	Other Communicable
		50.1				Alastrim		A_5	Other Communicable
		50.2				Modified smallpox		A_5	Other Communicable
		50.9				Smallpox, unspecified		A_5	Other Communicable
	51				Cowpox and paravaccinia			A_5	Other Communicable
		051.0,				Cowpox		A_5	Other Communicable
		51.1				Pseudocowpox		A_5	Other Communicable
		51.2				Contagious pustular dermatitis		A_5	Other Communicable
		51.9				Paravaccinia, unspecified		A_5	Other Communicable
	52				Chickenpox			A_5	Other Communicable
		052.0,				Postvaricella encephalitis		A_5	Other Communicable
		52.1				Varicella (haemorrhagic) pneumonitis		A_5	Other Communicable
		52.7				With other specified complications		A_5	Other Communicable
		52.8				With unspecified complication		A_5	Other Communicable
		52.9				Varicella without mention of complication		A_5	Other Communicable
	53				Herpes zoster			A_5	Other Communicable
		053.0,				With meningitis		A_5	Other Communicable
		53.1				With other nervous system complications		A_5	Other Communicable
			053.10,				With unspecified nervous system complication	A_5	Other Communicable
			53.11				Geniculate herpes zoster	A_5	Other Communicable
			53.12				Postherpetic trigeminal neuralgia	A_5	Other Communicable
			53.13				Postherpetic polyneuropathy	A_5	Other Communicable
			53.19				Other	A_5	Other Communicable
		53.2				With ophthalmic complications		A_5	Other Communicable
			053.20,				Herpes zoster dermatitis of eyelid	A_5	Other Communicable
			53.21				Herpes zoster keratoconjunctivitis	A_5	Other Communicable
			53.22				Herpes zoster iridocyclitis	A_5	Other Communicable
			53.29				Other	A_5	Other Communicable
		53.7				With other specified complications		A_5	Other Communicable
			53.71				Otitis externa due to herpes zoster	A_5	Other Communicable
			53.79				Other	A_5	Other Communicable
		53.8				With unspecified complication		A_5	Other Communicable
		53.9				Herpes zoster without mention of complication		A_5	Other Communicable
	54				Herpes simplex			A_5	Other Communicable
		054.0,				Eczema herpeticum		A_5	Other Communicable
		54.1				Genital herpes		A_5	Other Communicable
			054.10,				Genital herpes, unspecified	A_5	Other Communicable
			54.11				Herpetic vulvovaginitis	A_5	Other Communicable
			54.12				Herpetic ulceration of vulva	A_5	Other Communicable
			54.13				Herpetic infection of penis	A_5	Other Communicable
			54.19				Other	A_5	Other Communicable
		54.2				Herpetic gingivostomatitis		A_5	Other Communicable
		54.3				Herpetic meningoencephalitis		A_5	Other Communicable
		54.4				With ophthalmic complications		A_5	Other Communicable
			054.40,				With unspecified ophthalmic complication	A_5	Other Communicable
			54.41				Herpes simplex dermatitis of eyelid	A_5	Other Communicable
			54.42				Dendritic keratitis	A_5	Other Communicable
			54.43				Herpes simplex disciform keratitis	A_5	Other Communicable
			54.44				Herpes simplex iridocyclitis	A_5	Other Communicable
			54.49				Other	A_5	Other Communicable
		54.5				Herpetic septicaemia		A_5	Other Communicable
		54.6				Herpetic whitlow		A_5	Other Communicable
		54.7				With other specified complications		A_5	Other Communicable
			54.71				Visceral herpes simplex	A_5	Other Communicable
			54.72				Herpes simplex meningitis	A_5	Other Communicable
			54.73				Herpes simplex otitis externa	A_5	Other Communicable
			54.79				Other	A_5	Other Communicable
		54.8				With unspecified complication		A_5	Other Communicable
		54.9				Herpes simplex without mention of complication		A_5	Other Communicable
	55				Measles			A_5	Other Communicable
		055.0,				Postmeasles encephalitis		A_5	Other Communicable
		55.1				Postmeasles pneumonia		A_5	Other Communicable
		55.2				Postmeasles otitis media		A_5	Other Communicable
		55.7				With other specified complications		A_5	Other Communicable
			55.71				Measles keratoconjunctivitis	A_5	Other Communicable
			55.79				Other	A_5	Other Communicable
		55.8				With unspecified complication		A_5	Other Communicable
		55.9				Measles without mention of complication		A_5	Other Communicable
	56				Rubella			A_5	Other Communicable
		056.0,				With neurological complications		A_5	Other Communicable
			056.00,,				With unspecified neurological complication	A_5	Other Communicable
			56.01				Encephalomyelitis due to rubella	A_5	Other Communicable
			56.09				Other	A_5	Other Communicable
		56.7				With other specified complications		A_5	Other Communicable
			56.71				Arthritis due to rubella	A_5	Other Communicable
			56.79				Other	A_5	Other Communicable
		56.8				With unspecified complications		A_5	Other Communicable
		56.9				Rubella without mention of complication		A_5	Other Communicable
	57				Other viral exanthemata			A_5	Other Communicable
		057.0,				Erythema infectiosum [fifth disease]		A_5	Other Communicable
		57.8				Other specified viral exanthemata		A_5	Other Communicable
		57.9				Viral exanthem, unspecified		A_5	Other Communicable
(060-066)				Arthropod-borne viral diseases
	60				Yellow fever			A_5	Other Communicable
		060.0,				Sylvatic		A_5	Other Communicable
		60.1				Urban		A_5	Other Communicable
		60.9				Yellow fever, unspecified		A_5	Other Communicable
	61				Dengue			A_5	Other Communicable
	62				Mosquito-borne viral encephalitis			A_5	Other Communicable
		062.0,				Japanese encephalitis		A_5	Other Communicable
		62.1				Western equine encephalitis		A_5	Other Communicable
		62.2				Eastern equine encephalitis		A_5	Other Communicable
		62.3				St. Louis encephalitis		A_5	Other Communicable
		62.4				Australian encephalitis		A_5	Other Communicable
		62.5				California virus encephalitis		A_5	Other Communicable
		62.8				Other specified mosquito-borne viral encephalitis		A_5	Other Communicable
		62.9				Mosquito-borne viral encephalitis, unspecified		A_5	Other Communicable
	63				Tick-borne viral encephalitis			A_5	Other Communicable
		063.0,				Russian spring-summer [taiga] encephalitis		A_5	Other Communicable
		63.1				Louping ill		A_5	Other Communicable
		63.2				Central European encephalitis		A_5	Other Communicable
		63.8				Other specified tick-borne viral encephalitis		A_5	Other Communicable
		63.9				Tick-borne viral encephalitis, unspecified		A_5	Other Communicable
	64				Viral encephalitis transmitted by other and unspecified arthropods			A_5	Other Communicable
	65				Arthropod-borne haemorrhagic fever			A_5	Other Communicable
		065.0,				Crimean haemorrhagic fever [CHF Congo virus]		A_5	Other Communicable
		65.1				Omsk haemorrhagic fever		A_5	Other Communicable
		65.2				Kyasanur Forest disease		A_5	Other Communicable
		65.3				Other tick-borne haemorrhagic fever		A_5	Other Communicable
		65.4				Mosquito-borne haemorrhagic fever		A_5	Other Communicable
		65.8				Other specified arthropod-borne haemorrhagic fever		A_5	Other Communicable
		65.9				Arthropod-borne haemorrhagic fever, unspecified		A_5	Other Communicable
	66				Other arthropod-borne viral diseases			A_5	Other Communicable
		066.0,				Phlebotomus fever		A_5	Other Communicable
		66.1				Tick-borne fever		A_5	Other Communicable
		66.2				Venezuelan equine fever		A_5	Other Communicable
		66.3				Other mosquito-borne fever		A_5	Other Communicable
		66.8				Other specified arthropod-borne viral diseases		A_5	Other Communicable
		66.9				Arthropod-borne viral disease, unspecified		A_5	Other Communicable
(070-079)				Other diseases due to viruses and Chlamydiae
	70				Viral hepatitis			A_5	Other Communicable
		070.0,				Viral hepatitis A with hepatic coma		A_5	Other Communicable
		70.1				Viral hepatitis A without mention of hepatic coma		A_5	Other Communicable
		70.2				Viral hepatitis B with hepatic coma		A_5	Other Communicable
			070.20,				acute or unspecified, without mention of hepatitis delta	A_5	Other Communicable
			70.21				acute or unspecified, with hepatitis delta	A_5	Other Communicable
			70.22				chronic, without mention of hepatitis delta	B_5	Cirrhosis
			70.23				chronic, with hepatitis delta	B_5	Cirrhosis
		70.3				Viral hepatitis B without mention of hepatic coma		A_5	Other Communicable
			070.30,				acute or unspecified, without mention of hepatitis delta	A_5	Other Communicable
			70.31				acute or unspecified, with hepatitis delta	A_5	Other Communicable
			70.32				chronic, without mention of hepatitis delta	B_5	Cirrhosis
			70.33				chronic, with hepatitis delta	B_5	Cirrhosis
		70.4				Other specified viral hepatitis with hepatic coma		A_5	Other Communicable
			70.41				Acute or unspecified hepatitis C with hepatic coma	A_5	Other Communicable
			70.42				Hepatitis delta without mention of active hepatitis B disease with hepatic coma	A_5	Other Communicable
			70.43				Hepatitis E with hepatic coma	A_5	Other Communicable
			70.44				Chronic hepatitis C with hepatic coma	B_5	Cirrhosis
			70.49				Other specified viral hepatitis with hepatic coma	B_5	Cirrhosis
		70.5				Other specified viral hepatitis without mention of hepatic coma		A_5	Other Communicable
			70.51				Acute or unspecified hepatitis C without mention of hepatic coma	A_5	Other Communicable
			70.52				Hepatitis delta without mention of active hepatitis B disease or hepatic coma	A_5	Other Communicable
			70.53				Hepatitis E without mention of hepatic coma	A_5	Other Communicable
			70.54				Chronic hepatitis C without mention of hepatic coma	B_5	Cirrhosis
			70.59				Other specified viral hepatitis without mention of hepatic coma	B_5	Cirrhosis
		70.6				Unspecified viral hepatitis with hepatic coma		A_5	Other Communicable
		70.9				Unspecified viral hepatitis without mention of hepatic coma		A_5	Other Communicable
	71				Rabies			A_5	Other Communicable
	72				Mumps			A_5	Other Communicable
		072.0,				Mumps orchitis		A_5	Other Communicable
		72.1				Mumps meningitis		A_5	Other Communicable
		72.2				Mumps encephalitis		A_5	Other Communicable
		72.3				Mumps pancreatitis		A_5	Other Communicable
		72.7				Mumps with other specified complications		A_5	Other Communicable
			72.71				Mumps hepatitis	A_5	Other Communicable
			72.72				Mumps polyneuropathy	A_5	Other Communicable
			72.79				Other	A_5	Other Communicable
		72.8				Mumps with unspecified complication		A_5	Other Communicable
		72.9				Mumps without mention of complication		A_5	Other Communicable
	73				Ornithosis			A_5	Other Communicable
		073.0,				With pneumonia		A_5	Other Communicable
		73.7				With other specified complications		A_5	Other Communicable
		73.8				With unspecified complication		A_5	Other Communicable
		73.9				Ornithosis, unspecified		A_5	Other Communicable
	74				Specific diseases due to Coxsackie virus			A_5	Other Communicable
		074.0,				Herpangina		A_5	Other Communicable
		74.1				Epidemic pleurodynia		A_5	Other Communicable
		74.2				Coxsackie carditis		A_5	Other Communicable
			074.20,				Coxsackie carditis, unspecified	A_5	Other Communicable
			74.21				Coxsackie pericarditis	A_5	Other Communicable
			74.22				Coxsackie endocarditis	A_5	Other Communicable
			74.23				Coxsackie myocarditis	A_5	Other Communicable
		74.3				Hand, foot and mouth disease		A_5	Other Communicable
		74.8				Other specified diseases due to Coxsackie virus		A_5	Other Communicable
	75				Infectious mononucleosis			A_5	Other Communicable
	76				Trachoma			A_5	Other Communicable
		076.0,				Initial stage		A_5	Other Communicable
		76.1				Active stage		A_5	Other Communicable
		76.9				Trachoma, unspecified		A_5	Other Communicable
	77				Other diseases of conjunctiva due to viruses and Chlamydiae			A_5	Other Communicable
		077.0,				Inclusion conjunctivitis		A_5	Other Communicable
		77.1				Epidemic keratoconjunctivitis		A_5	Other Communicable
		77.2				Pharyngoconjunctival fever		A_5	Other Communicable
		77.3				Other adenoviral conjunctivitis		A_5	Other Communicable
		77.4				Epidemic haemorrhagic conjunctivitis		A_5	Other Communicable
		77.8				Other viral conjunctivitis		A_5	Other Communicable
		77.9				Unspecified diseases of conjunctiva due to viruses and Chlamydiae		A_5	Other Communicable
			77.98				Due to Chlamydiae	A_5	Other Communicable
			77.99				Due to viruses	A_5	Other Communicable
	78				Other diseases due to viruses and Chlamydiae			B_7	Other NCDs
		078.0,				Molluscum contagiosum		B_7	Other NCDs
		78.1				Viral warts		B_7	Other NCDs
			078.10,				Viral warts, unspecified	B_7	Other NCDs
			78.11				Condyloma acuminatum	B_7	Other NCDs
			78.19				Other specified viral warts	B_7	Other NCDs
		78.2				Sweating fever		B_7	Other NCDs
		78.3				Cat-scratch disease		B_7	Other NCDs
		78.4				Foot and mouth disease		B_7	Other NCDs
		78.5				Cytomegaloviral disease		A_5	Other Communicable
		78.6				Haemorrhagic nephrosonephritis		A_5	Other Communicable
		78.7				Arenaviral haemorrhagic fever		A_5	Other Communicable
		78.8				Other specified diseases due to viruses and Chlamydiae		A_5	Other Communicable
			78.81				Epidemic veRoad Traffic Injuriesgo	A_5	Other Communicable
			78.82				Epidemic vomiting syndrome	A_5	Other Communicable
			78.88				Other specified diseases due to Chlamydiae	A_5	Other Communicable
			78.89				Other specified diseases due to viruses	A_5	Other Communicable
	79				Viral and chlamydial infection in conditions classified elsewhere and of unspecified site			A_5	Other Communicable
		079.0,				Adenovirus		A_5	Other Communicable
		79.1				ECHO virus		A_5	Other Communicable
		79.2				Coxsackie virus		A_5	Other Communicable
		79.3				Rhinovirus		A_5	Other Communicable
		79.4				Human papilloma virus		A_5	Other Communicable
		79.5				Retrovirus		A_5	Other Communicable
			079.50,				Retrovirus, unspecified	A_5	Other Communicable
			79.51				Human T-cell lymphotrophic virus, type I [HTLV-I]	A_5	Other Communicable
			79.52				Human T-cell lymphotrophic virus, type II [HTLV-II]	A_5	Other Communicable
			79.53				Human immunodeficiency virus, type 2 [HIV-2]	A_5	Other Communicable
			79.59				Other specified retrovirus	A_5	Other Communicable
		79.8				Other specified viral and chlamydial infections		A_5	Other Communicable
			79.88				Other specified chlamydial infection	A_5	Other Communicable
			79.89				Other specified viral infection	A_5	Other Communicable
		79.9				Unspecified viral and chlamydial infections		A_5	Other Communicable
			79.98				Unspecified chlamydial infection	A_5	Other Communicable
			79.99				Unspecified viral infection	A_5	Other Communicable
(080-088)				Rickettsioses and other arthropod-borne diseases
	80				Louse-borne [epidemic] typhus			A_5	Other Communicable
	81				Other typhus			A_5	Other Communicable
		081.0,				Murine [endemic] typhus		A_5	Other Communicable
		81.1				Brill's disease		A_5	Other Communicable
		81.2				Scrub typhus		A_5	Other Communicable
		81.9				Typhus, unspecified		A_5	Other Communicable
	82				Tick-borne rickettsioses			A_5	Other Communicable
		082.0,				Spotted fevers		A_5	Other Communicable
		82.1				Boutonneuse fever		A_5	Other Communicable
		82.2				North Asian tick fever		A_5	Other Communicable
		82.3				Queensland tick typhus		A_5	Other Communicable
		82.8				Other specified tick-borne rickettsioses		A_5	Other Communicable
		82.9				Tick-borne rickettsiosis, unspecified		A_5	Other Communicable
	83				Other rickettsioses			A_5	Other Communicable
		083.0,				Q fever		A_5	Other Communicable
		83.1				Trench fever		A_5	Other Communicable
		83.2				Rickettsialpox		A_5	Other Communicable
		83.8				Other specified rickettsioses		A_5	Other Communicable
		83.9				Rickettsiosis, unspecified		A_5	Other Communicable
	84				Malaria			A_5	Other Communicable
		084.0,				Falciparum malaria [malignant teRoad Traffic Injuriesan]		A_5	Other Communicable
		84.1				Vivax malaria [benign teRoad Traffic Injuriesan]		A_5	Other Communicable
		84.2				Quartan malaria		A_5	Other Communicable
		84.3				Ovale malaria		A_5	Other Communicable
		84.4				Other malaria		A_5	Other Communicable
		84.5				Mixed malaria		A_5	Other Communicable
		84.6				Malaria, unspecified		A_5	Other Communicable
		84.7				Induced malaria		A_5	Other Communicable
		84.8				Blackwater fever		A_5	Other Communicable
		84.9				Other pernicious complications of malaria		A_5	Other Communicable
	85				Leishmaniasis			A_5	Other Communicable
		085.0,				Visceral [Kala-azar]		A_5	Other Communicable
		85.1				Cutaneous, urban		A_5	Other Communicable
		85.2				Cutaneous, Asian desert		A_5	Other Communicable
		85.3				Cutaneous, Ethiopian		A_5	Other Communicable
		85.4				Cutaneous, American		A_5	Other Communicable
		85.5				Mucocutaneous (American)		A_5	Other Communicable
		85.9				Leishmaniasis, unspecified		A_5	Other Communicable
	86				Trypanosomiasis			A_5	Other Communicable
		086.0,				Chagas' disease with heart involvement		A_5	Other Communicable
		86.1				Chagas' disease with other organ involvement		A_5	Other Communicable
		86.2				Chagas' disease without mention of organ involvement		A_5	Other Communicable
		86.3				Gambian trypanosomiasis		A_5	Other Communicable
		86.4				Rhodesian trypanosomiasis		A_5	Other Communicable
		86.5				African trypanosomiasis, unspecified		A_5	Other Communicable
		86.9				Trypanosomiasis, unspecified		A_5	Other Communicable
	87				Relapsing fever			A_5	Other Communicable
		087.0,				Louse-borne		A_5	Other Communicable
		87.1				Tick-borne		A_5	Other Communicable
		87.9				Relapsing fever, unspecified		A_5	Other Communicable
	88				Other arthropod-borne diseases			A_5	Other Communicable
		088.0,				Bartonellosis		A_5	Other Communicable
		88.8				Other specified arthropod-borne diseases		A_5	Other Communicable
			88.81				Lyme disease	A_5	Other Communicable
			88.82				Babesiosis	A_5	Other Communicable
			88.89				Other	A_5	Other Communicable
		88.9				Arthropod-borne disease, unspecified		A_5	Other Communicable
(090-099)				Syphilis and other venereal diseases
	90				Congenital syphilis			A_5	Other Communicable
		090.0,				Early congenital syphilis, symptomatic		A_5	Other Communicable
		90.1				Early congenital syphilis, latent		A_5	Other Communicable
		90.2				Early congenital syphilis, unspecified		A_5	Other Communicable
		90.3				Syphilitic interstitial keratitis		A_5	Other Communicable
		90.4				Juvenile neurosyphilis		A_5	Other Communicable
			090.40,				Juvenile neurosyphilis, unspecified	A_5	Other Communicable
			90.41				Congenital syphilitic encephalitis	A_5	Other Communicable
			90.42				Congenital syphilitic meningitis	A_5	Other Communicable
			90.49				Other	A_5	Other Communicable
		90.5				Other late congenital syphilis, symptomatic		A_5	Other Communicable
		90.6				Late congenital syphilis, latent		A_5	Other Communicable
		90.7				Late congenital syphilis, unspecified		A_5	Other Communicable
		90.9				Congenital syphilis, unspecified		A_5	Other Communicable
	91				Early syphilis, symptomatic			A_5	Other Communicable
		091.0,				Genital syphilis (primary)		A_5	Other Communicable
		91.1				Primary anal syphilis		A_5	Other Communicable
		91.2				Other primary syphilis		A_5	Other Communicable
		91.3				Secondary syphilis of skin or mucous membranes		A_5	Other Communicable
		91.4				Adenopathy due to secondary syphilis		A_5	Other Communicable
		91.5				Uveitis due to secondary syphilis		A_5	Other Communicable
			091.50,				Syphilitic uveitis, unspecified	A_5	Other Communicable
			91.51				Syphilitic chorioretinitis (secondary)	A_5	Other Communicable
			91.52				Syphilitic iridocyclitis (secondary)	A_5	Other Communicable
		91.6				Secondary syphilis of viscera and bone		A_5	Other Communicable
			91.61				Secondary syphilitic periostitis	A_5	Other Communicable
			91.62				Secondary syphilitic hepatitis	A_5	Other Communicable
			91.69				Other viscera	A_5	Other Communicable
		91.7				Secondary syphilis, relapse		A_5	Other Communicable
		91.8				Other forms of secondary syphilis		A_5	Other Communicable
			91.81				Acute syphilitic meningitis (secondary)	A_5	Other Communicable
			91.82				Syphilitic alopecia	A_5	Other Communicable
			91.89				Other	A_5	Other Communicable
		91.9				Unspecified secondary syphilis		A_5	Other Communicable
	92				Early syphilis, latent			A_5	Other Communicable
		092.0,				Early syphilis, latent, serological relapse after treatment		A_5	Other Communicable
		92.9				Early syphilis, latent, unspecified		A_5	Other Communicable
	93				Cardiovascular syphilis			A_5	Other Communicable
		093.0,				Aneurysm of aorta, specified as syphilitic		A_5	Other Communicable
		93.1				Syphilitic aoRoad Traffic Injuriestis		A_5	Other Communicable
		93.2				Syphilitic endocarditis		A_5	Other Communicable
			093.20,				Valve, unspecified	A_5	Other Communicable
			93.21				Mitral valve	A_5	Other Communicable
			93.22				AoRoad Traffic Injuriesc valve	A_5	Other Communicable
			93.23				Tricuspid valve	A_5	Other Communicable
			93.24				Pulmonary valve	A_5	Other Communicable
		93.8				Other specified cardiovascular syphilis		A_5	Other Communicable
			93.81				Syphilitic pericarditis	A_5	Other Communicable
			93.82				Syphilitic myocarditis	A_5	Other Communicable
			93.89				Other	A_5	Other Communicable
		93.9				Cardiovascular syphilis, unspecified		A_5	Other Communicable
	94				Neurosyphilis			A_5	Other Communicable
		094.0,				Tabes dorsalis		A_5	Other Communicable
		94.1				General paresis		A_5	Other Communicable
		94.2				Syphilitic meningitis		A_5	Other Communicable
		94.3				Asymptomatic neurosyphilis		A_5	Other Communicable
		94.8				Other specified neurosyphilis		A_5	Other Communicable
			94.81				Syphilitic encephalitis	A_5	Other Communicable
			94.82				Syphilitic Parkinsonism	A_5	Other Communicable
			94.83				Syphilitic disseminated retinochoroiditis	A_5	Other Communicable
			94.84				Syphilitic optic atrophy	A_5	Other Communicable
			94.85				Syphilitic retrobulbar neuritis	A_5	Other Communicable
			94.86				Syphilitic acoustic neuritis	A_5	Other Communicable
			94.87				Syphilitic ruptured cerebral aneurysm	A_5	Other Communicable
			94.89				Other	A_5	Other Communicable
		94.9				Neurosyphilis, unspecified		A_5	Other Communicable
	95				Other forms of late syphilis, with symptoms			A_5	Other Communicable
		095.0,				Syphilitic episcleritis		A_5	Other Communicable
		95.1				Syphilis of lung		A_5	Other Communicable
		95.2				Syphilitic peritonitis		A_5	Other Communicable
		95.3				Syphilis of liver		A_5	Other Communicable
		95.4				Syphilis of kidney		A_5	Other Communicable
		95.5				Syphilis of bone		A_5	Other Communicable
		95.6				Syphilis of muscle		A_5	Other Communicable
		95.7				Syphilis of synovium, tendon and bursa		A_5	Other Communicable
		95.8				Other specified forms of late symptomatic syphilis		A_5	Other Communicable
		95.9				Late symptomatic syphilis, unspecified		A_5	Other Communicable
	96				Late syphilis, latent			A_5	Other Communicable
	97				Other and unspecified syphilis			A_5	Other Communicable
		097.0,				Late syphilis, unspecified		A_5	Other Communicable
		97.1				Latent syphilis, unspecified		A_5	Other Communicable
		97.9				Syphilis, unspecified		A_5	Other Communicable
	98				Gonococcal infections			A_5	Other Communicable
		098.0,				Acute, of lower genito-urinary tract		A_5	Other Communicable
		98.1				Acute, of upper genito-urinary tract		A_5	Other Communicable
			098.10,				Gonococcal infection (acute) of upper genito-urinary tract, site unspecified	A_5	Other Communicable
			98.11				Gonococcal cystitis (acute)	A_5	Other Communicable
			98.12				Gonococcal prostatitis (acute)	A_5	Other Communicable
			98.13				Gonococcal epididymo-orchitis (acute)	A_5	Other Communicable
			98.14				Gonococcal seminal vesiculitis (acute)	A_5	Other Communicable
			98.15				Gonococcal cervicitis (acute)	A_5	Other Communicable
			98.16				Gonococcal endometritis (acute)	A_5	Other Communicable
			98.17				Gonococcal salpingitis, specified as acute	A_5	Other Communicable
			98.19				Other	A_5	Other Communicable
		98.2				Chronic, of lower genito-urinary tract		A_5	Other Communicable
		98.3				Chronic, of upper genito-urinary tract		A_5	Other Communicable
			098.30,				Chronic gonococcal infection of upper genito-urinary tract, site unspecified	A_5	Other Communicable
			98.31				Gonococcal cystitis, chronic	A_5	Other Communicable
			98.32				Gonococcal prostatitis, chronic	A_5	Other Communicable
			98.33				Gonococcal epididymo-orchitis, chronic	A_5	Other Communicable
			98.34				Gonococcal seminal vesiculitis, chronic	A_5	Other Communicable
			98.35				Gonococcal cervicitis, chronic	A_5	Other Communicable
			98.36				Gonococcal endometritis, chronic	A_5	Other Communicable
			98.37				Gonococcal salpingitis (chronic)	A_5	Other Communicable
			98.39				Other	A_5	Other Communicable
		98.4				Gonococcal infection of eye		A_5	Other Communicable
			098.40,				Gonococcal conjunctivitis (neonatorum)	A_5	Other Communicable
			98.41				Gonococcal iridocyclitis	A_5	Other Communicable
			98.42				Gonococcal endophthalmia	A_5	Other Communicable
			98.43				Gonococcal keratitis	A_5	Other Communicable
			98.49				Other	A_5	Other Communicable
		98.5				Gonococcal infection of joint		A_5	Other Communicable
			098.50,				Gonococcal arthritis	A_5	Other Communicable
			98.51				Gonococcal synovitis and tenosynovitis	A_5	Other Communicable
			98.52				Gonococcal bursitis	A_5	Other Communicable
			98.53				Gonococcal spondylitis	A_5	Other Communicable
			98.59				Other	A_5	Other Communicable
		98.6				Gonococcal infection of pharynx		A_5	Other Communicable
		98.7				Gonococcal infection of anus and rectum		A_5	Other Communicable
		98.8				Gonococcal infection of other specified sites		A_5	Other Communicable
			98.81				Gonococcal keratosis (blennorrhagica)	A_5	Other Communicable
			98.82				Gonococcal meningitis	A_5	Other Communicable
			98.83				Gonococcal pericarditis	A_5	Other Communicable
			98.84				Gonococcal endocarditis	A_5	Other Communicable
			98.85				Other gonococcal heart disease	A_5	Other Communicable
			98.86				Gonococcal peritonitis	A_5	Other Communicable
			98.89				Other	A_5	Other Communicable
	99				Other venereal diseases			A_5	Other Communicable
		099.0,				Chancroid		A_5	Other Communicable
		99.1				Lymphogranuloma venereum		A_5	Other Communicable
		99.2				Granuloma inguinale		A_5	Other Communicable
		99.3				Reiter's disease		A_5	Other Communicable
		99.4				Other nongonococcal urethritis [NGU]		A_5	Other Communicable
			099.40,				Unspecified	A_5	Other Communicable
			99.41				Chlamydia trachomatis	A_5	Other Communicable
			99.49				Other specified organism	A_5	Other Communicable
		99.5				Other venereal diseases due to Chlamydia trachomatis		A_5	Other Communicable
			099.50,				Unspecified site	A_5	Other Communicable
			99.51				Pharynx	A_5	Other Communicable
			99.52				Anus and rectum	A_5	Other Communicable
			99.53				Lower genito-urinary sites	A_5	Other Communicable
			99.54				Other genito-urinary sites	A_5	Other Communicable
			99.55				Unspecified genito-urinary site	A_5	Other Communicable
			99.56				Peritoneum	A_5	Other Communicable
			99.59				Other specified site	A_5	Other Communicable
		99.8				Other specified venereal diseases		A_5	Other Communicable
		99.9				Venereal disease, unspecified		A_5	Other Communicable
(100-104)				Other spirochaetal diseases
	100				Leptospirosis			A_5	Other Communicable
		100.0,				Leptospirosis icterohaemorrhagica		A_5	Other Communicable
		100.8				Other specified leptospiral infections		A_5	Other Communicable
			100.81				Leptospiral meningitis (aseptic)	A_5	Other Communicable
			100.89				Other	A_5	Other Communicable
		100.9				Leptospirosis, unspecified		A_5	Other Communicable
	101				Vincent's angina			A_5	Other Communicable
	102				Yaws			A_5	Other Communicable
		102.0,				Initial lesions		A_5	Other Communicable
		102.1				Multiple papillomata and wet crab yaws		A_5	Other Communicable
		102.2				Other early skin lesions		A_5	Other Communicable
		102.3				Hyperkeratosis		A_5	Other Communicable
		102.4				Gummata and ulcers		A_5	Other Communicable
		102.5				Gangosa		A_5	Other Communicable
		102.6				Bone and joint lesions		A_5	Other Communicable
		102.7				Other manifestations		A_5	Other Communicable
		102.8				Latent yaws		A_5	Other Communicable
		102.9				Yaws, unspecified		A_5	Other Communicable
	103				Pinta			A_5	Other Communicable
		103.0,				Primary lesions		A_5	Other Communicable
		103.1				Intermediate lesions		A_5	Other Communicable
		103.2				Late lesions		A_5	Other Communicable
		103.3				Mixed lesions		A_5	Other Communicable
		103.9				Pinta, unspecified		A_5	Other Communicable
	104				Other spirochaetal infection			A_5	Other Communicable
		104.0,				Non-venereal endemic syphilis		A_5	Other Communicable
		104.8				Other specified spirochaetal infections		A_5	Other Communicable
		104.9				Spirochaetal infection, unspecified		A_5	Other Communicable
(110-118)				Mycoses
	110				Dermatophytosis			B_7	Other NCDs
		110.0,				Of scalp and beard		B_7	Other NCDs
		110.1				Of nail		B_7	Other NCDs
		110.2				Of hand		B_7	Other NCDs
		110.3				Of groin and perianal area		B_7	Other NCDs
		110.4				Of foot		B_7	Other NCDs
		110.5				Of the body		B_7	Other NCDs
		110.6				Deep seated dermatophytosis		B_7	Other NCDs
		110.8				Of other specified sites		B_7	Other NCDs
		110.9				Of unspecified site		B_7	Other NCDs
	111				Dermatomycosis, other and unspecified			B_7	Other NCDs
		111.0,				Pityriasis versicolor		B_7	Other NCDs
		111.1				Tinea nigra		B_7	Other NCDs
		111.2				Tinea blanca		B_7	Other NCDs
		111.3				Black piedra		B_7	Other NCDs
		111.8				Other specified dermatomycoses		B_7	Other NCDs
		111.9				Dermatomycosis, unspecified		B_7	Other NCDs
	112				Candidiasis			A_5	Other Communicable
		112.0,				Of mouth		A_5	Other Communicable
		112.1				Of vulva and vagina		A_5	Other Communicable
		112.2				Of other urogenital sites		A_5	Other Communicable
		112.3				Of skin and nails		A_5	Other Communicable
		112.4				Of lung		A_5	Other Communicable
		112.5				Disseminated		A_5	Other Communicable
		112.8				Of other specified sites		A_5	Other Communicable
			112.81				Candidal endocarditis	A_5	Other Communicable
			112.82				Candidal otitis externa	A_5	Other Communicable
			112.83				Candidal meningitis	A_5	Other Communicable
			112.84				Candidal oesophagitis	A_5	Other Communicable
			112.85				Candidal enteritis	A_5	Other Communicable
			112.89				Other	A_5	Other Communicable
		112.9				Of unspecified site		A_5	Other Communicable
	113				Actinomycosis			A_5	Other Communicable
	114				Coccidioidomycosis			A_5	Other Communicable
		114.0,				Primary coccidioidomycosis (pulmonary)		A_5	Other Communicable
		114.1				Primary extrapulmonary coccidioidomycosis		A_5	Other Communicable
		114.2				Coccidioidal meningitis		A_5	Other Communicable
		114.3				Other forms of progressive coccidioidomycosis		A_5	Other Communicable
		114.4				Chronic pulmonary coccidioidomycosis		A_5	Other Communicable
		114.5				Pulmonary coccidioidomycosis, unspecified		A_5	Other Communicable
		114.9				Coccidioidomycosis, unspecified		A_5	Other Communicable
	115				Histoplasmosis			A_5	Other Communicable
		115.0,				Infection by Histoplasma capsulatum		A_5	Other Communicable
			115.00,,				without mention of manifestation	A_5	Other Communicable
			115.01				meningitis	A_5	Other Communicable
			115.02				retinitis	A_5	Other Communicable
			115.03				pericarditis	A_5	Other Communicable
			115.04				endocarditis	A_5	Other Communicable
			115.05				pneumonia	A_5	Other Communicable
			115.09				other	A_5	Other Communicable
		115.1				Infection by Histoplasma duboisii		A_5	Other Communicable
			115.10,				without mention of manifestation	A_5	Other Communicable
			115.11				meningitis	A_5	Other Communicable
			115.12				retinitis	A_5	Other Communicable
			115.13				pericarditis	A_5	Other Communicable
			115.14				endocarditis	A_5	Other Communicable
			115.15				pneumonia	A_5	Other Communicable
			115.19				other	A_5	Other Communicable
		115.9				Histoplasmosis, unspecified		A_5	Other Communicable
			115.90,				without mention of manifestation	A_5	Other Communicable
			115.91				meningitis	A_5	Other Communicable
			115.92				retinitis	A_5	Other Communicable
			115.93				pericarditis	A_5	Other Communicable
			115.94				endocarditis	A_5	Other Communicable
			115.95				pneumonia	A_5	Other Communicable
			115.99				other	A_5	Other Communicable
	116				Blastomycotic infection			A_5	Other Communicable
		116.0,				Blastomycosis		A_5	Other Communicable
		116.1				Paracoccidioidomycosis		A_5	Other Communicable
		116.2				Lobomycosis		A_5	Other Communicable
	117				Other mycoses			A_5	Other Communicable
		117.0,				Rhinosporidiosis		A_5	Other Communicable
		117.1				Sporotrichosis		A_5	Other Communicable
		117.2				Chromoblastomycosis		A_5	Other Communicable
		117.3				Aspergillosis		A_5	Other Communicable
		117.4				Mycotic mycetomas		A_5	Other Communicable
		117.5				Cryptococcosis		A_5	Other Communicable
		117.6				Allescheriosis [Petriellidosis]		A_5	Other Communicable
		117.7				Zygomycosis [Phycomycosis or Mucormycosis]		A_5	Other Communicable
		117.8				Infection by dematiacious fungi [Phaehyphomycosis]		A_5	Other Communicable
		117.9				Other and unspecified mycoses		A_5	Other Communicable
	118				Opportunistic mycoses			A_5	Other Communicable
(120-129)				Helminthiases
	120				Schistosomiasis [bilharziasis]			A_5	Other Communicable
		120.0,				Schistosoma haematobium		A_5	Other Communicable
		120.1				Schistosoma Mansoni		A_5	Other Communicable
		120.2				Schistosoma japonicum		A_5	Other Communicable
		120.3				Cutaneous		A_5	Other Communicable
		120.8				Other specified schistosomiasis		A_5	Other Communicable
		120.9				Schistosomiasis, unspecified		A_5	Other Communicable
	121				Other trematode infections			A_5	Other Communicable
		121.0,				Opisthorchiasis		A_5	Other Communicable
		121.1				Clonorchiasis		A_5	Other Communicable
		121.2				Paragonimiasis		A_5	Other Communicable
		121.3				Fascioliasis		A_5	Other Communicable
		121.4				Fasciolopsiasis		A_5	Other Communicable
		121.5				Metagonimiasis		A_5	Other Communicable
		121.6				Heterophyiasis		A_5	Other Communicable
		121.8				Other specified trematode infections		A_5	Other Communicable
		121.9				Trematode infection, unspecified		A_5	Other Communicable
	122				Echinococcosis			A_5	Other Communicable
		122.0,				Echinococcus granulosus infection of liver		A_5	Other Communicable
		122.1				Echinococcus granulosus infection of lung		A_5	Other Communicable
		122.2				Echinococcus granulosus infection of thyroid		A_5	Other Communicable
		122.3				Echinococcus granulosus infection, other		A_5	Other Communicable
		122.4				Echinococcus granulosus infection, unspecified		A_5	Other Communicable
		122.5				Echinococcus multilocularis infection of liver		A_5	Other Communicable
		122.6				Echinococcus multilocularis infection, other		A_5	Other Communicable
		122.7				Echinococcus multilocularis infection, unspecified		A_5	Other Communicable
		122.8				Echinococcosis, unspecified, of liver		A_5	Other Communicable
		122.9				Echinococcosis, other and unspecified		A_5	Other Communicable
	123				Other cestode infection			A_5	Other Communicable
		123.0,				Taenia solium infection, intestinal form		A_5	Other Communicable
		123.1				Cysticercosis		A_5	Other Communicable
		123.2				Taenia saginata infection		A_5	Other Communicable
		123.3				Taeniasis, unspecified		A_5	Other Communicable
		123.4				Diphyllobothriasis, intestinal		A_5	Other Communicable
		123.5				Sparganosis [larval diphyllobothriasis]		A_5	Other Communicable
		123.6				Hymenolepiasis		A_5	Other Communicable
		123.8				Other specified cestode infection		A_5	Other Communicable
		123.9				Cestode infection, unspecified		A_5	Other Communicable
	124				Trichinosis			A_5	Other Communicable
	125				Filarial infection and dracontiasis			A_5	Other Communicable
		125.0,				Bancroftian filariasis		A_5	Other Communicable
		125.1				Malayan filariasis		A_5	Other Communicable
		125.2				Loiasis		A_5	Other Communicable
		125.3				Onchocerciasis		A_5	Other Communicable
		125.4				Dipetalonemiasis		A_5	Other Communicable
		125.5				Mansonella ozzardi infection		A_5	Other Communicable
		125.6				Other specified filariasis		A_5	Other Communicable
		125.7				Dracontiasis		A_5	Other Communicable
		125.9				Unspecified filariasis		A_5	Other Communicable
	126				Ankylostomiasis and necatoriasis			A_5	Other Communicable
		126.0,				Ankylostoma duodenale		A_5	Other Communicable
		126.1				Necator americanus		A_5	Other Communicable
		126.2				Ankylostoma braziliense		A_5	Other Communicable
		126.3				Ankylostoma ceylanicum		A_5	Other Communicable
		126.8				Other specified Ankylostoma		A_5	Other Communicable
		126.9				Ankylostomiasis and necatoriasis, unspecified		A_5	Other Communicable
	127				Other intestinal helminthiases			A_5	Other Communicable
		127.0,				Ascariasis		A_5	Other Communicable
		127.1				Anisakiasis		A_5	Other Communicable
		127.2				Strongyloidiasis		A_5	Other Communicable
		127.3				Trichuriasis		A_5	Other Communicable
		127.4				Enterobiasis		A_5	Other Communicable
		127.5				Capillariasis		A_5	Other Communicable
		127.6				Trichostrongyliasis		A_5	Other Communicable
		127.7				Other specified intestinal helminthiasis		A_5	Other Communicable
		127.8				Mixed intestinal helminthiasis		A_5	Other Communicable
		127.9				Intestinal helminthiasis, unspecified		A_5	Other Communicable
	128				Other and unspecified helminthiases			A_5	Other Communicable
		128.0,				Toxocariasis		A_5	Other Communicable
		128.1				Gnathostomiasis		A_5	Other Communicable
		128.8				Other specified helminthiasis		A_5	Other Communicable
		128.9				Helminth infection, unspecified		A_5	Other Communicable
	129				Intestinal parasitism, unspecified			A_5	Other Communicable
(130-136)				Other infectious and parasitic diseases
	130				Toxoplasmosis			A_5	Other Communicable
		130.0,				Meningoencephalitis due to toxoplasmosis		A_5	Other Communicable
		130.1				Conjunctivitis due to toxoplasmosis		A_5	Other Communicable
		130.2				Chorioretinitis due to toxoplasmosis		A_5	Other Communicable
		130.3				Myocarditis due to toxoplasmosis		A_5	Other Communicable
		130.4				Pneumonitis due to toxoplasmosis		A_5	Other Communicable
		130.5				Hepatitis due to toxoplasmosis		A_5	Other Communicable
		130.7				Toxoplasmosis of other specified sites		A_5	Other Communicable
		130.8				Multisystemic disseminated toxoplasmosis		A_5	Other Communicable
		130.9				Toxoplasmosis, unspecified		A_5	Other Communicable
	131				Trichomoniasis			A_5	Other Communicable
		131.0,				Urogenital trichomoniasis		A_5	Other Communicable
			131.00,,				Urogenital trichomoniasis, unspecified	A_5	Other Communicable
			131.01				Trichomonal vulvovaginitis	A_5	Other Communicable
			131.02				Trichomonal urethritis	A_5	Other Communicable
			131.03				Trichomonal prostatitis	A_5	Other Communicable
			131.09				Other	A_5	Other Communicable
		131.8				Other specified sites		A_5	Other Communicable
		131.9				Trichomoniasis, unspecified		A_5	Other Communicable
	132				Pediculosis and phthirus infestation			B_7	Other NCDs
		132.0,				Pediculus capitis [head louse]		B_7	Other NCDs
		132.1				Pediculus corporis [body louse]		B_7	Other NCDs
		132.2				Phthirus pubis [pubic louse]		B_7	Other NCDs
		132.3				Mixed infestation		B_7	Other NCDs
		132.9				Pediculosis, unspecified		B_7	Other NCDs
	133				Acariasis			B_7	Other NCDs
		133.0,				Scabies		B_7	Other NCDs
		133.8				Other acariasis		B_7	Other NCDs
		133.9				Acariasis, unspecified		B_7	Other NCDs
	134				Other infestation			B_7	Other NCDs
		134.0,				Myiasis		B_7	Other NCDs
		134.1				Other arthropod infestation		B_7	Other NCDs
		134.2				Hirudiniasis		B_7	Other NCDs
		134.8				Other specified infestations		B_7	Other NCDs
		134.9				Infestation, unspecified		B_7	Other NCDs
	135				Sarcoidosis			B_4	Chronic Respiratory Diseases
	136				Other and unspecified infectious and parasitic diseases			A_5	Other Communicable
		136.0,				Ainhum		A_5	Other Communicable
		136.1				Behçet's syndrome		A_5	Other Communicable
		136.2				Specific infections by free-living amoebae		A_5	Other Communicable
		136.3				Pneumocystosis		A_5	Other Communicable
		136.4				Psorospermiasis		A_5	Other Communicable
		136.5				Sarcosporidiosis		A_5	Other Communicable
		136.8				Other specified infectious and parasitic diseases		A_5	Other Communicable
		136.9				Unspecified infectious and parasitic diseases		A_5	Other Communicable
(137-139)				Late effects of infectious and parasitic diseases
	137				Late effects of tuberculosis			A_1	HIV & Tuberculosis
		137.0,				Late effects of respiratory or unspecified tuberculosis		A_1	HIV & Tuberculosis
		137.1				Late effects of central nervous system tuberculosis		A_1	HIV & Tuberculosis
		137.2				Late effects of genito-urinary tuberculosis		A_1	HIV & Tuberculosis
		137.3				Late effects of tuberculosis of bones and joints		A_1	HIV & Tuberculosis
		137.4				Late effects of tuberculosis of other specified organs		A_1	HIV & Tuberculosis
	138				Late effects of acute poliomyelitis			A_5	Other Communicable
	139				Late effects of other infectious and parasitic diseases			A_5	Other Communicable
		139.0,				Late effects of viral encephalitis		A_5	Other Communicable
		139.1				Late effects of trachoma		A_5	Other Communicable
		139.8				Late effects of other and unspecified infectious and parasitic diseases		A_5	Other Communicable
(140-149)				Malignant neoplasm of lip, oral cavity and pharynx
	140				Malignant neoplasm of lip			B_1_6	Other Cancers
		140.0,				Upper lip, vermilion border		B_1_6	Other Cancers
		140.1				Lower lip, vermilion border		B_1_6	Other Cancers
		140.3				Upper lip, inner aspect		B_1_6	Other Cancers
		140.4				Lower lip, inner aspect		B_1_6	Other Cancers
		140.5				Lip, unspecified, inner aspect		B_1_6	Other Cancers
		140.6				Commissure of lip		B_1_6	Other Cancers
		140.8				Other sites of lip		B_1_6	Other Cancers
		140.9				Lip, unspecified, vermilion border		B_1_6	Other Cancers
	141				Malignant neoplasm of tongue			B_1_6	Other Cancers
		141.0,				Base of tongue		B_1_6	Other Cancers
		141.1				Dorsal surface of tongue		B_1_6	Other Cancers
		141.2				Tip and lateral border of tongue		B_1_6	Other Cancers
		141.3				Ventral surface of tongue		B_1_6	Other Cancers
		141.4				Anterior two-thirds of tongue, part unspecified		B_1_6	Other Cancers
		141.5				Junctional zone		B_1_6	Other Cancers
		141.6				Lingual tonsil		B_1_6	Other Cancers
		141.8				Other sites of tongue		B_1_6	Other Cancers
		141.9				Tongue, unspecified		B_1_6	Other Cancers
	142				Malignant neoplasm of major salivary glands			B_1_6	Other Cancers
		142.0,				Parotid gland		B_1_6	Other Cancers
		142.1				Submandibular gland		B_1_6	Other Cancers
		142.2				Sublingual gland		B_1_6	Other Cancers
		142.8				Other major salivary glands		B_1_6	Other Cancers
		142.9				Salivary gland, unspecified		B_1_6	Other Cancers
	143				Malignant neoplasm of gum			B_1_6	Other Cancers
		143.0,				Upper gum		B_1_6	Other Cancers
		143.1				Lower gum		B_1_6	Other Cancers
		143.8				Other sites of gum		B_1_6	Other Cancers
		143.9				Gum, unspecified		B_1_6	Other Cancers
	144				Malignant neoplasm of floor of mouth			B_1_6	Other Cancers
		144.0,				Anterior poRoad Traffic Injurieson		B_1_6	Other Cancers
		144.1				Lateral poRoad Traffic Injurieson		B_1_6	Other Cancers
		144.8				Other sites of floor of mouth		B_1_6	Other Cancers
		144.9				Floor of mouth, part unspecified		B_1_6	Other Cancers
	145				Malignant neoplasm of other and unspecified parts of mouth			B_1_6	Other Cancers
		145.0,				Cheek mucosa		B_1_6	Other Cancers
		145.1				Vestibule of mouth		B_1_6	Other Cancers
		145.2				Hard palate		B_1_6	Other Cancers
		145.3				Soft palate		B_1_6	Other Cancers
		145.4				Uvula		B_1_6	Other Cancers
		145.5				Palate, unspecified		B_1_6	Other Cancers
		145.6				Retromolar area		B_1_6	Other Cancers
		145.8				Other specified parts of mouth		B_1_6	Other Cancers
		145.9				Mouth, unspecified		B_1_6	Other Cancers
	146				Malignant neoplasm of oropharynx			B_1_6	Other Cancers
		146.0,				Tonsil		B_1_6	Other Cancers
		146.1				Tonsillar fossa		B_1_6	Other Cancers
		146.2				Tonsillar pillars (anterior) (posterior)		B_1_6	Other Cancers
		146.3				Vallecula		B_1_6	Other Cancers
		146.4				Anterior aspect of epiglottis		B_1_6	Other Cancers
		146.5				Junctional region		B_1_6	Other Cancers
		146.6				Lateral wall of oropharynx		B_1_6	Other Cancers
		146.7				Posterior wall of oropharynx		B_1_6	Other Cancers
		146.8				Other specified sites of oropharynx		B_1_6	Other Cancers
		146.9				Oropharynx, unspecified		B_1_6	Other Cancers
	147				Malignant neoplasm of nasopharynx			B_1_6	Other Cancers
		147.0,				Superior wall		B_1_6	Other Cancers
		147.1				Posterior wall		B_1_6	Other Cancers
		147.2				Lateral wall		B_1_6	Other Cancers
		147.3				Anterior wall		B_1_6	Other Cancers
		147.8				Other specified sites of nasopharynx		B_1_6	Other Cancers
		147.9				Nasopharynx, unspecified		B_1_6	Other Cancers
	148				Malignant neoplasm of hypopharynx			B_1_6	Other Cancers
		148.0,				Postcricoid region		B_1_6	Other Cancers
		148.1				Pyriform sinus		B_1_6	Other Cancers
		148.2				Aryepiglottic fold, hypopharyngeal aspect		B_1_6	Other Cancers
		148.3				Posterior hypopharyngeal wall		B_1_6	Other Cancers
		148.8				Other specified sites of hypopharynx		B_1_6	Other Cancers
		148.9				Hypopharynx, unspecified		B_1_6	Other Cancers
	149				Malignant neoplasm of other and ill-defined sites within the lip, oral cavity and pharynx			B_1_6	Other Cancers
		149.0,				Pharynx, unspecified		B_1_6	Other Cancers
		149.1				Waldeyer's ring		B_1_6	Other Cancers
		149.8				Other		B_1_6	Other Cancers
		149.9				Ill-defined		B_1_6	Other Cancers
(150-159)				Malignant neoplasm of digestive organs and peritoneum
	150				Malignant neoplasm of oesophagus			B_1_4	Digestive Cancers
		150.0,				Cervical oesophagus		B_1_4	Digestive Cancers
		150.1				Thoracic oesophagus		B_1_4	Digestive Cancers
		150.2				Abdominal oesophagus		B_1_4	Digestive Cancers
		150.3				Upper third of oesophagus		B_1_4	Digestive Cancers
		150.4				Middle third of oesophagus		B_1_4	Digestive Cancers
		150.5				Lower third of oesophagus		B_1_4	Digestive Cancers
		150.8				Other specified part		B_1_4	Digestive Cancers
		150.9				Oesophagus, unspecified		B_1_4	Digestive Cancers
	151				Malignant neoplasm of stomach			B_1_4	Digestive Cancers
		151.0,				Cardia		B_1_4	Digestive Cancers
		151.1				Pylorus		B_1_4	Digestive Cancers
		151.2				Pyloric antrum		B_1_4	Digestive Cancers
		151.3				Fundus of stomach		B_1_4	Digestive Cancers
		151.4				Body of stomach		B_1_4	Digestive Cancers
		151.5				Lesser curvature, unspecified		B_1_4	Digestive Cancers
		151.6				Greater curvature, unspecified		B_1_4	Digestive Cancers
		151.8				Other specified sites of stomach		B_1_4	Digestive Cancers
		151.9				Stomach, unspecified		B_1_4	Digestive Cancers
	152				Malignant neoplasm of small intestine, including duodenum			B_1_4	Digestive Cancers
		152.0,				Duodenum		B_1_4	Digestive Cancers
		152.1				Jejunum		B_1_4	Digestive Cancers
		152.2				Ileum		B_1_4	Digestive Cancers
		152.3				Meckel's diveRoad Traffic Injuriesculum		B_1_4	Digestive Cancers
		152.8				Other specified sites of small intestine		B_1_4	Digestive Cancers
		152.9				Small intestine, unspecified		B_1_4	Digestive Cancers
	153				Malignant neoplasm of colon			B_1_4	Digestive Cancers
		153.0,				Hepatic flexure		B_1_4	Digestive Cancers
		153.1				Transverse colon		B_1_4	Digestive Cancers
		153.2				Descending colon		B_1_4	Digestive Cancers
		153.3				Sigmoid colon		B_1_4	Digestive Cancers
		153.4				Caecum		B_1_4	Digestive Cancers
		153.5				Appendix		B_1_4	Digestive Cancers
		153.6				Ascending colon		B_1_4	Digestive Cancers
		153.7				Splenic flexure		B_1_4	Digestive Cancers
		153.8				Other specified sites of large intestine		B_1_4	Digestive Cancers
		153.9				Colon, unspecified		B_1_4	Digestive Cancers
	154				Malignant neoplasm of rectum, rectosigmoid junction and anus			B_1_4	Digestive Cancers
		154.0,				Rectosigmoid junction		B_1_4	Digestive Cancers
		154.1				Rectum		B_1_4	Digestive Cancers
		154.2				Anal canal		B_1_4	Digestive Cancers
		154.3				Anus, unspecified		B_1_4	Digestive Cancers
		154.8				Other		B_1_4	Digestive Cancers
	155				Malignant neoplasm of liver and intrahepatic bile ducts			B_1_2	Liver Cancer
		155.0,				Liver, primary		B_1_2	Liver Cancer
		155.1				Intrahepatic bile ducts		B_1_2	Liver Cancer
		155.2				Liver, not specified as primary or secondary		B_1_2	Liver Cancer
	156				Malignant neoplasm of gallbladder and extrahepatic bile ducts			B_1_4	Digestive Cancers
		156.0,				Gallbladder		B_1_4	Digestive Cancers
		156.1				Extrahepatic bile ducts		B_1_4	Digestive Cancers
		156.2				Ampulla of Vater		B_1_4	Digestive Cancers
		156.8				Other specified sites of gallbladder and extrahepatic bile ducts		B_1_4	Digestive Cancers
		156.9				Biliary tract, part unspecified		B_1_4	Digestive Cancers
	157				Malignant neoplasm of pancreas			B_1_4	Digestive Cancers
		157.0,				Head of pancreas		B_1_4	Digestive Cancers
		157.1				Body of pancreas		B_1_4	Digestive Cancers
		157.2				Tail of pancreas		B_1_4	Digestive Cancers
		157.3				Pancreatic duct		B_1_4	Digestive Cancers
		157.4				Islets of Langerhans		B_1_4	Digestive Cancers
		157.8				Other specified sites of pancreas		B_1_4	Digestive Cancers
		157.9				Pancreas, part unspecified		B_1_4	Digestive Cancers
	158				Malignant neoplasm of retroperitoneum and peritoneum			B_1_4	Digestive Cancers
		158.0,				Retroperitoneum		B_1_4	Digestive Cancers
		158.8				Specified parts of peritoneum		B_1_4	Digestive Cancers
		158.9				Peritoneum, unspecified		B_1_4	Digestive Cancers
	159				Malignant neoplasm of other and ill-defined sites within the digestive organs and peritoneum			B_1_4	Digestive Cancers
		159.0,				Intestinal tract, part unspecified		B_1_4	Digestive Cancers
		159.1				Spleen, not elsewhere classified		B_1_4	Digestive Cancers
		159.8				Other sites of digestive system and intra-abdominal organs		B_1_4	Digestive Cancers
		159.9				Ill-defined		B_1_4	Digestive Cancers
(160-165)				Malignant neoplasm of respiratory and intrathoracic organs
	160				Malignant neoplasm of nasal cavities, middle ear and accessory sinuses			B_1_6	Other Cancers
		160.0,				Nasal cavities		B_1_6	Other Cancers
		160.1				Auditory tube, middle ear and mastoid air cells		B_1_6	Other Cancers
		160.2				Maxillary sinus		B_1_6	Other Cancers
		160.3				Ethmoidal sinus		B_1_6	Other Cancers
		160.4				Frontal sinus		B_1_6	Other Cancers
		160.5				Sphenoidal sinus		B_1_6	Other Cancers
		160.8				Other		B_1_6	Other Cancers
		160.9				Accessory sinus, unspecified		B_1_6	Other Cancers
	161				Malignant neoplasm of larynx			B_1_1	Lung Cancer
		161.0,				Glottis		B_1_1	Lung Cancer
		161.1				Supraglottis		B_1_1	Lung Cancer
		161.2				Subglottis		B_1_1	Lung Cancer
		161.3				Laryngeal caRoad Traffic Injurieslages		B_1_1	Lung Cancer
		161.8				Other specified sites of larynx		B_1_1	Lung Cancer
		161.9				Larynx, unspecified		B_1_1	Lung Cancer
	162				Malignant neoplasm of trachea, bronchus and lung			B_1_1	Lung Cancer
		162.0,				Trachea		B_1_1	Lung Cancer
		162.2				Main bronchus		B_1_1	Lung Cancer
		162.3				Upper lobe, bronchus or lung		B_1_1	Lung Cancer
		162.4				Middle lobe, bronchus or lung		B_1_1	Lung Cancer
		162.5				Lower lobe, bronchus or lung		B_1_1	Lung Cancer
		162.8				Other parts of bronchus or lung		B_1_1	Lung Cancer
		162.9				Bronchus and lung, unspecified		B_1_1	Lung Cancer
	163				Malignant neoplasm of pleura			B_1_6	Other Cancers
		163.0,				Parietal pleura		B_1_6	Other Cancers
		163.1				Visceral pleura		B_1_6	Other Cancers
		163.8				Other specified sites of pleura		B_1_6	Other Cancers
		163.9				Pleura, unspecified		B_1_6	Other Cancers
	164				Malignant neoplasm of thymus, heart and mediastinum			B_1_6	Other Cancers
		164.0,				Thymus		B_1_6	Other Cancers
		164.1				Heart		B_1_6	Other Cancers
		164.2				Anterior mediastinum		B_1_6	Other Cancers
		164.3				Posterior mediastinum		B_1_6	Other Cancers
		164.8				Other		B_1_6	Other Cancers
		164.9				Mediastinum, part unspecified		B_1_6	Other Cancers
	165				Malignant neoplasm of other and ill-defined sites within the respiratory system and intrathoracic organs			B_1_1	Lung Cancer
		165.0,				Upper respiratory tract, part unspecified		B_1_1	Lung Cancer
		165.8				Other		B_1_1	Lung Cancer
		165.9				Ill-defined sites within the respiratory system		B_1_1	Lung Cancer
(170-176)				Malignant neoplasm of bone, connective tissue, skin and breast
	170				Malignant neoplasm of bone and aRoad Traffic Injuriescular caRoad Traffic Injurieslage			B_1_6	Other Cancers
		170.0,				Bones of skull and face, except mandible		B_1_6	Other Cancers
		170.1				Mandible		B_1_6	Other Cancers
		170.2				Vertebral column, excluding sacrum and coccyx		B_1_6	Other Cancers
		170.3				Ribs, sternum and clavicle		B_1_6	Other Cancers
		170.4				Scapula and long bones of upper limb		B_1_6	Other Cancers
		170.5				Short bones of upper limb		B_1_6	Other Cancers
		170.6				Pelvic bones, sacrum and coccyx		B_1_6	Other Cancers
		170.7				Long bones of lower limb		B_1_6	Other Cancers
		170.8				Short bones of lower limb		B_1_6	Other Cancers
		170.9				Bone and aRoad Traffic Injuriescular caRoad Traffic Injurieslage, site unspecified		B_1_6	Other Cancers
	171				Malignant neoplasm of connective and other soft tissue			B_1_6	Other Cancers
		171.0,				Head, face and neck		B_1_6	Other Cancers
		171.2				Upper limb, including shoulder		B_1_6	Other Cancers
		171.3				Lower limb, including hip		B_1_6	Other Cancers
		171.4				Thorax		B_1_6	Other Cancers
		171.5				Abdomen		B_1_6	Other Cancers
		171.6				Pelvis		B_1_6	Other Cancers
		171.7				Trunk, unspecified		B_1_6	Other Cancers
		171.8				Other specified sites of connective and other soft tissue		B_1_6	Other Cancers
		171.9				Connective and other soft tissue, site unspecified		B_1_6	Other Cancers
	172				Malignant melanoma of skin			B_1_6	Other Cancers
		172.0,				Lip		B_1_6	Other Cancers
		172.1				Eyelid, including canthus		B_1_6	Other Cancers
		172.2				Ear and external auditory canal		B_1_6	Other Cancers
		172.3				Other and unspecified parts of face		B_1_6	Other Cancers
		172.4				Scalp and neck		B_1_6	Other Cancers
		172.5				Trunk, except scrotum		B_1_6	Other Cancers
		172.6				Upper limb, including shoulder		B_1_6	Other Cancers
		172.7				Lower limb, including hip		B_1_6	Other Cancers
		172.8				Other specified sites of skin		B_1_6	Other Cancers
		172.9				Melanoma of skin, site unspecified		B_1_6	Other Cancers
	173				Other malignant neoplasm of skin			B_1_6	Other Cancers
		173.0,				Skin of lip		B_1_6	Other Cancers
		173.1				Eyelid, including canthus		B_1_6	Other Cancers
		173.2				Skin of ear and external auditory canal		B_1_6	Other Cancers
		173.3				Skin of other and unspecified parts of face		B_1_6	Other Cancers
		173.4				Scalp and skin of neck		B_1_6	Other Cancers
		173.5				Skin of trunk, except scrotum		B_1_6	Other Cancers
		173.6				Skin of upper limb, including shoulder		B_1_6	Other Cancers
		173.7				Skin of lower limb, including hip		B_1_6	Other Cancers
		173.8				Other specified sites of skin		B_1_6	Other Cancers
		173.9				Skin, site unspecified		B_1_6	Other Cancers
	174				Malignant neoplasm of female breast			B_1_3	Breast Cancer
		174.0,				Nipple and areola		B_1_3	Breast Cancer
		174.1				Central poRoad Traffic Injurieson		B_1_3	Breast Cancer
		174.2				Upper-inner quadrant		B_1_3	Breast Cancer
		174.3				Lower-inner quadrant		B_1_3	Breast Cancer
		174.4				Upper-outer quadrant		B_1_3	Breast Cancer
		174.5				Lower-outer quadrant		B_1_3	Breast Cancer
		174.6				Axillary tail		B_1_3	Breast Cancer
		174.8				Other specified sites of female breast		B_1_3	Breast Cancer
		174.9				Breast (female), unspecified		B_1_3	Breast Cancer
	175				Malignant neoplasm of male breast			B_1_3	Breast Cancer
		175.0,				Nipple and areola		B_1_3	Breast Cancer
		175.9				Other and unspecified sites of male breast		B_1_3	Breast Cancer
	176				Kaposi's sarcoma			B_1_6	Other Cancers
		176.0,				Skin		B_1_6	Other Cancers
		176.1				Soft tissue		B_1_6	Other Cancers
		176.2				Palate		B_1_6	Other Cancers
		176.3				Gastro-intestinal sites		B_1_6	Other Cancers
		176.4				Lung		B_1_6	Other Cancers
		176.5				Lymph nodes		B_1_6	Other Cancers
		176.8				Other specified sites		B_1_6	Other Cancers
		176.9				Unspecified		B_1_6	Other Cancers
(179-189)				Malignant neoplasm of genito-urinary organs
	179				Malignant neoplasm of uterus, part unspecified			B_1_6	Other Cancers
	180				Malignant neoplasm of cervix uteri			B_1_6	Other Cancers
		180.0,				Endocervix		B_1_6	Other Cancers
		180.1				Exocervix		B_1_6	Other Cancers
		180.8				Other specified sites of cervix		B_1_6	Other Cancers
		180.9				Cervix uteri, unspecified		B_1_6	Other Cancers
	181				Malignant neoplasm of placenta			B_1_6	Other Cancers
	182				Malignant neoplasm of body of uterus			B_1_6	Other Cancers
		182.0,				Corpus uteri, except isthmus		B_1_6	Other Cancers
		182.1				Isthmus		B_1_6	Other Cancers
		182.8				Other specified sites of body of uterus		B_1_6	Other Cancers
	183				Malignant neoplasm of ovary and other uterine adnexa			B_1_6	Other Cancers
		183.0,				Ovary		B_1_6	Other Cancers
		183.2				Fallopian tube		B_1_6	Other Cancers
		183.3				Broad ligament		B_1_6	Other Cancers
		183.4				Parametrium		B_1_6	Other Cancers
		183.5				Round ligament		B_1_6	Other Cancers
		183.8				Other specified sites of uterine adnexa		B_1_6	Other Cancers
		183.9				Uterine adnexa, unspecified		B_1_6	Other Cancers
	184				Malignant neoplasm of other and unspecified female genital organs			B_1_6	Other Cancers
		184.0,				Vagina		B_1_6	Other Cancers
		184.1				Labia majora		B_1_6	Other Cancers
		184.2				Labia minora		B_1_6	Other Cancers
		184.3				Clitoris		B_1_6	Other Cancers
		184.4				Vulva, unspecified		B_1_6	Other Cancers
		184.8				Other specified sites of female genital organs		B_1_6	Other Cancers
		184.9				Female genital organ, site unspecified		B_1_6	Other Cancers
	185				Malignant neoplasm of prostate			B_1_6	Other Cancers
	186				Malignant neoplasm of testis			B_1_6	Other Cancers
		186.0,				Undescended testis		B_1_6	Other Cancers
		186.9				Other and unspecified testis		B_1_6	Other Cancers
	187				Malignant neoplasm of penis and other male genital organs			B_1_6	Other Cancers
		187.1				Prepuce		B_1_6	Other Cancers
		187.2				Glans penis		B_1_6	Other Cancers
		187.3				Body of penis		B_1_6	Other Cancers
		187.4				Penis, part unspecified		B_1_6	Other Cancers
		187.5				Epididymis		B_1_6	Other Cancers
		187.6				Spermatic cord		B_1_6	Other Cancers
		187.7				Scrotum		B_1_6	Other Cancers
		187.8				Other specified sites of male genital organs		B_1_6	Other Cancers
		187.9				Male genital organ, site unspecified		B_1_6	Other Cancers
	188				Malignant neoplasm of bladder			B_1_6	Other Cancers
		188.0,				Trigone of urinary bladder		B_1_6	Other Cancers
		188.1				Dome of urinary bladder		B_1_6	Other Cancers
		188.2				Lateral wall of urinary bladder		B_1_6	Other Cancers
		188.3				Anterior wall of urinary bladder		B_1_6	Other Cancers
		188.4				Posterior wall of urinary bladder		B_1_6	Other Cancers
		188.5				Bladder neck		B_1_6	Other Cancers
		188.6				Ureteric orifice		B_1_6	Other Cancers
		188.7				Urachus		B_1_6	Other Cancers
		188.8				Other specified sites of bladder		B_1_6	Other Cancers
		188.9				Bladder, part unspecified		B_1_6	Other Cancers
	189				Malignant neoplasm of kidney and other and unspecified urinary organs			B_1_6	Other Cancers
		189.0,				Kidney, except pelvis		B_1_6	Other Cancers
		189.1				Renal pelvis		B_1_6	Other Cancers
		189.2				Ureter		B_1_6	Other Cancers
		189.3				Urethra		B_1_6	Other Cancers
		189.4				Paraurethral glands		B_1_6	Other Cancers
		189.8				Other specified sites of urinary organs		B_1_6	Other Cancers
		189.9				Urinary organ, site unspecified		B_1_6	Other Cancers
(190-199)				Malignant neoplasm of other and unspecified sites
	190				Malignant neoplasm of eye			B_1_6	Other Cancers
		190.0,				Eyeball, except conjunctiva, cornea, retina and choroid		B_1_6	Other Cancers
		190.1				Orbit		B_1_6	Other Cancers
		190.2				Lachrymal gland		B_1_6	Other Cancers
		190.3				Conjunctiva		B_1_6	Other Cancers
		190.4				Cornea		B_1_6	Other Cancers
		190.5				Retina		B_1_6	Other Cancers
		190.6				Choroid		B_1_6	Other Cancers
		190.7				Lachrymal duct		B_1_6	Other Cancers
		190.8				Other specified sites of eye		B_1_6	Other Cancers
		190.9				Eye, part unspecified		B_1_6	Other Cancers
	191				Malignant neoplasm of brain			B_1_6	Other Cancers
		191.0,				Cerebrum, except lobes and ventricles		B_1_6	Other Cancers
		191.1				Frontal lobe		B_1_6	Other Cancers
		191.2				Temporal lobe		B_1_6	Other Cancers
		191.3				Parietal lobe		B_1_6	Other Cancers
		191.4				Occipital lobe		B_1_6	Other Cancers
		191.5				Ventricles		B_1_6	Other Cancers
		191.6				Cerebellum		B_1_6	Other Cancers
		191.7				Brain stem		B_1_6	Other Cancers
		191.8				Other parts of brain		B_1_6	Other Cancers
		191.9				Brain, unspecified		B_1_6	Other Cancers
	192				Malignant neoplasm of other and unspecified parts of nervous system			B_1_6	Other Cancers
		192.0,				Cranial nerves		B_1_6	Other Cancers
		192.1				Cerebral meninges		B_1_6	Other Cancers
		192.2				Spinal cord		B_1_6	Other Cancers
		192.3				Spinal meninges		B_1_6	Other Cancers
		192.8				Other specified sites of nervous system		B_1_6	Other Cancers
		192.9				Nervous system, part unspecified		B_1_6	Other Cancers
	193				Malignant neoplasm of thyroid gland			B_1_6	Other Cancers
	194				Malignant neoplasm of other endocrine glands and related structures			B_1_6	Other Cancers
		194.0,				Adrenal gland		B_1_6	Other Cancers
		194.1				Parathyroid gland		B_1_6	Other Cancers
		194.3				Pituitary gland and craniopharyngeal duct		B_1_6	Other Cancers
		194.4				Pineal gland		B_1_6	Other Cancers
		194.5				Carotid body		B_1_6	Other Cancers
		194.6				AoRoad Traffic Injuriesc body and other paraganglia		B_1_6	Other Cancers
		194.8				Other		B_1_6	Other Cancers
		194.9				Endocrine gland, site unspecified		B_1_6	Other Cancers
	195				Malignant neoplasm of other and ill-defined sites			G_3	Ill-Defined Cancer
		195.0,				Head, face and neck		G_3	Ill-Defined Cancer
		195.1				Thorax		G_3	Ill-Defined Cancer
		195.2				Abdomen		G_3	Ill-Defined Cancer
		195.3				Pelvis		G_3	Ill-Defined Cancer
		195.4				Upper limb		G_3	Ill-Defined Cancer
		195.5				Lower limb		G_3	Ill-Defined Cancer
		195.8				Other specified sites		G_3	Ill-Defined Cancer
	196				Secondary and unspecified malignant neoplasm of lymph nodes			G_3	Ill-Defined Cancer
		196.0,				Lymph nodes of head, face and neck		G_3	Ill-Defined Cancer
		196.1				Intrathoracic lymph nodes		G_3	Ill-Defined Cancer
		196.2				Intra-abdominal lymph nodes		G_3	Ill-Defined Cancer
		196.3				Lymph nodes of axilla and upper limb		G_3	Ill-Defined Cancer
		196.5				Lymph nodes of inguinal region and lower limb		G_3	Ill-Defined Cancer
		196.6				Intrapelvic lymph nodes		G_3	Ill-Defined Cancer
		196.8				Lymph nodes of multiple sites		G_3	Ill-Defined Cancer
		196.9				Site unspecified		G_3	Ill-Defined Cancer
	197				Secondary malignant neoplasm of respiratory and digestive systems			G_3	Ill-Defined Cancer
		197.0,				Lung		B_1_1	Lung Cancer
		197.1				Mediastinum		B_1_1	Lung Cancer
		197.2				Pleura		B_1_1	Lung Cancer
		197.3				Other respiratory organs		B_1_1	Lung Cancer
		197.4				Small intestine, including duodenum		B_1_4	Digestive Cancers
		197.5				Large intestine and rectum		B_1_4	Digestive Cancers
		197.6				Retroperitoneum and peritoneum		B_1_4	Digestive Cancers
		197.7				Liver, specified as secondary		B_1_2	Liver Cancer
		197.8				Other digestive organs and spleen		B_1_4	Digestive Cancers
	198				Secondary malignant neoplasm of other specified sites			B_1_6	Other Cancers
		198.0,				Kidney		B_1_6	Other Cancers
		198.1				Other urinary organs		B_1_6	Other Cancers
		198.2				Skin		B_1_6	Other Cancers
		198.3				Brain and spinal cord		B_1_6	Other Cancers
		198.4				Other parts of nervous system		B_1_6	Other Cancers
		198.5				Bone and bone marrow		B_1_6	Other Cancers
		198.6				Ovary		B_1_6	Other Cancers
		198.7				Adrenal gland		B_1_6	Other Cancers
		198.8				Other specified sites		B_1_6	Other Cancers
			198.81				Breast	B_1_6	Other Cancers
			198.82				Genital organs	B_1_6	Other Cancers
			198.89				Other	B_1_6	Other Cancers
	199				Malignant neoplasm without specification of site			G_3	Ill-Defined Cancer
		199.0,				Disseminated		G_3	Ill-Defined Cancer
		199.1				Other		G_3	Ill-Defined Cancer
(200-208)				Malignant neoplasm of lymphatic and haematopoietic tissue
	200				Lymphosarcoma and reticulosarcoma			B_1_5	Lymphomas/Leukemias
		200.0,				Reticulosarcoma		B_1_5	Lymphomas/Leukemias
			200.00,,				Unspecified site, extranodal and solid organ sites	B_1_5	Lymphomas/Leukemias
			200.01				Lymph nodes of head, face and neck	B_1_5	Lymphomas/Leukemias
			200.02				Intrathoracic lymph nodes	B_1_5	Lymphomas/Leukemias
			200.03				Intra-abdominal lymph nodes	B_1_5	Lymphomas/Leukemias
			200.04				Lymph nodes of axilla and upper limb	B_1_5	Lymphomas/Leukemias
			200.05				Lymph nodes of inguinal region and lower limb	B_1_5	Lymphomas/Leukemias
			200.06				Intrapelvic lymph nodes	B_1_5	Lymphomas/Leukemias
			200.07				Spleen	B_1_5	Lymphomas/Leukemias
			200.08				Lymph nodes of multiple sites	B_1_5	Lymphomas/Leukemias
		200.1				Lymphosarcoma		B_1_5	Lymphomas/Leukemias
			200.10,				Unspecified site, extranodal and solid organ sites	B_1_5	Lymphomas/Leukemias
			200.11				Lymph nodes of head, face and neck	B_1_5	Lymphomas/Leukemias
			200.12				Intrathoracic lymph nodes	B_1_5	Lymphomas/Leukemias
			200.13				Intra-abdominal lymph nodes	B_1_5	Lymphomas/Leukemias
			200.14				Lymph nodes of axilla and upper limb	B_1_5	Lymphomas/Leukemias
			200.15				Lymph nodes of inguinal region and lower limb	B_1_5	Lymphomas/Leukemias
			200.16				Intrapelvic lymph nodes	B_1_5	Lymphomas/Leukemias
			200.17				Spleen	B_1_5	Lymphomas/Leukemias
			200.18				Lymph nodes of multiple sites	B_1_5	Lymphomas/Leukemias
		200.2				Burkitt's tumour or lymphoma		B_1_5	Lymphomas/Leukemias
			200.20,				Unspecified site, extranodal and solid organ sites	B_1_5	Lymphomas/Leukemias
			200.21				Lymph nodes of head, face and neck	B_1_5	Lymphomas/Leukemias
			200.22				Intrathoracic lymph nodes	B_1_5	Lymphomas/Leukemias
			200.23				Intra-abdominal lymph nodes	B_1_5	Lymphomas/Leukemias
			200.24				Lymph nodes of axilla and upper limb	B_1_5	Lymphomas/Leukemias
			200.25				Lymph nodes of inguinal region and lower limb	B_1_5	Lymphomas/Leukemias
			200.26				Intrapelvic lymph nodes	B_1_5	Lymphomas/Leukemias
			200.27				Spleen	B_1_5	Lymphomas/Leukemias
			200.28				Lymph nodes of multiple sites	B_1_5	Lymphomas/Leukemias
		200.8				Other named variants		B_1_5	Lymphomas/Leukemias
			200.80,				Unspecified site, extranodal and solid organ sites	B_1_5	Lymphomas/Leukemias
			200.81				Lymph nodes of head, face and neck	B_1_5	Lymphomas/Leukemias
			200.82				Intrathoracic lymph nodes	B_1_5	Lymphomas/Leukemias
			200.83				Intra-abdominal lymph nodes	B_1_5	Lymphomas/Leukemias
			200.84				Lymph nodes of axilla and upper limb	B_1_5	Lymphomas/Leukemias
			200.85				Lymph nodes of inguinal region and lower limb	B_1_5	Lymphomas/Leukemias
			200.86				Intrapelvic lymph nodes	B_1_5	Lymphomas/Leukemias
			200.87				Spleen	B_1_5	Lymphomas/Leukemias
			200.88				Lymph nodes of multiple sites	B_1_5	Lymphomas/Leukemias
	201				Hodgkin's disease			B_1_5	Lymphomas/Leukemias
		201.0,				Hodgkin's paragranuloma		B_1_5	Lymphomas/Leukemias
			201.00,,				unspecified site, extranodal and solid organ sites	B_1_5	Lymphomas/Leukemias
			201.01				lymph nodes of head, face and neck	B_1_5	Lymphomas/Leukemias
			201.02				intrathoracic lymph nodes	B_1_5	Lymphomas/Leukemias
			201.03				intra-abdominal lymph nodes	B_1_5	Lymphomas/Leukemias
			201.04				lymph nodes of axilla and upper limb	B_1_5	Lymphomas/Leukemias
			201.05				lymph nodes of inguinal region and lower limb	B_1_5	Lymphomas/Leukemias
			201.06				intrapelvic lymph nodes	B_1_5	Lymphomas/Leukemias
			201.07				spleen	B_1_5	Lymphomas/Leukemias
			201.08				lymph nodes of multiple sites	B_1_5	Lymphomas/Leukemias
		201.1				Hodgkin's granuloma		B_1_5	Lymphomas/Leukemias
			201.10,				unspecified site, extranodal and solid organ sites	B_1_5	Lymphomas/Leukemias
			201.11				lymph nodes of head, face and neck	B_1_5	Lymphomas/Leukemias
			201.12				intrathoracic lymph nodes	B_1_5	Lymphomas/Leukemias
			201.13				intra-abdominal lymph nodes	B_1_5	Lymphomas/Leukemias
			201.14				lymph nodes of axilla and upper limb	B_1_5	Lymphomas/Leukemias
			201.15				lymph nodes of inguinal region and lower limb	B_1_5	Lymphomas/Leukemias
			201.16				intrapelvic lymph nodes	B_1_5	Lymphomas/Leukemias
			201.17				spleen	B_1_5	Lymphomas/Leukemias
			201.18				lymph nodes of multiple sites	B_1_5	Lymphomas/Leukemias
		201.2				Hodgkin's sarcoma		B_1_5	Lymphomas/Leukemias
			201.20,				unspecified site, extranodal and solid organ sites	B_1_5	Lymphomas/Leukemias
			201.21				lymph nodes of head, face and neck	B_1_5	Lymphomas/Leukemias
			201.22				intrathoracic lymph nodes	B_1_5	Lymphomas/Leukemias
			201.23				intra-abdominal lymph nodes	B_1_5	Lymphomas/Leukemias
			201.24				lymph nodes of axilla and upper limb	B_1_5	Lymphomas/Leukemias
			201.25				lymph nodes of inguinal region and lower limb	B_1_5	Lymphomas/Leukemias
			201.26				intrapelvic lymph nodes	B_1_5	Lymphomas/Leukemias
			201.27				spleen	B_1_5	Lymphomas/Leukemias
			201.28				lymph nodes of multiple sites	B_1_5	Lymphomas/Leukemias
		201.4				Lymphocytic-histiocytic predominance		B_1_5	Lymphomas/Leukemias
			201.40,				unspecified site, extranodal and solid organ sites	B_1_5	Lymphomas/Leukemias
			201.41				lymph nodes of head, face and neck	B_1_5	Lymphomas/Leukemias
			201.42				intrathoracic lymph nodes	B_1_5	Lymphomas/Leukemias
			201.43				intra-abdominal lymph nodes	B_1_5	Lymphomas/Leukemias
			201.44				lymph nodes of axilla and upper limb	B_1_5	Lymphomas/Leukemias
			201.45				lymph nodes of inguinal region and lower limb	B_1_5	Lymphomas/Leukemias
			201.46				intrapelvic lymph nodes	B_1_5	Lymphomas/Leukemias
			201.47				spleen	B_1_5	Lymphomas/Leukemias
			201.48				lymph nodes of multiple sites	B_1_5	Lymphomas/Leukemias
		201.5				Nodular sclerosis		B_1_5	Lymphomas/Leukemias
			201.50,				unspecified site, extranodal and solid organ sites	B_1_5	Lymphomas/Leukemias
			201.51				lymph nodes of head, face and neck	B_1_5	Lymphomas/Leukemias
			201.52				intrathoracic lymph nodes	B_1_5	Lymphomas/Leukemias
			201.53				intra-abdominal lymph nodes	B_1_5	Lymphomas/Leukemias
			201.54				lymph nodes of axilla and upper limb	B_1_5	Lymphomas/Leukemias
			201.55				lymph nodes of inguinal region and lower limb	B_1_5	Lymphomas/Leukemias
			201.56				intrapelvic lymph nodes	B_1_5	Lymphomas/Leukemias
			201.57				spleen	B_1_5	Lymphomas/Leukemias
			201.58				lymph nodes of multiple sites	B_1_5	Lymphomas/Leukemias
		201.6				Mixed cellularity		B_1_5	Lymphomas/Leukemias
			201.60,				unspecified site, extranodal and solid organ sites	B_1_5	Lymphomas/Leukemias
			201.61				lymph nodes of head, face and neck	B_1_5	Lymphomas/Leukemias
			201.62				intrathoracic lymph nodes	B_1_5	Lymphomas/Leukemias
			201.63				intra-abdominal lymph nodes	B_1_5	Lymphomas/Leukemias
			201.64				lymph nodes of axilla and upper limb	B_1_5	Lymphomas/Leukemias
			201.65				lymph nodes of inguinal region and lower limb	B_1_5	Lymphomas/Leukemias
			201.66				intrapelvic lymph nodes	B_1_5	Lymphomas/Leukemias
			201.67				spleen	B_1_5	Lymphomas/Leukemias
			201.68				lymph nodes of multiple sites	B_1_5	Lymphomas/Leukemias
		201.7				Lymphocytic depletion		B_1_5	Lymphomas/Leukemias
			201.70,				unspecified site, extranodal and solid organ sites	B_1_5	Lymphomas/Leukemias
			201.71				lymph nodes of head, face and neck	B_1_5	Lymphomas/Leukemias
			201.72				intrathoracic lymph nodes	B_1_5	Lymphomas/Leukemias
			201.73				intra-abdominal lymph nodes	B_1_5	Lymphomas/Leukemias
			201.74				lymph nodes of axilla and upper limb	B_1_5	Lymphomas/Leukemias
			201.75				lymph nodes of inguinal region and lower limb	B_1_5	Lymphomas/Leukemias
			201.76				intrapelvic lymph nodes	B_1_5	Lymphomas/Leukemias
			201.77				spleen	B_1_5	Lymphomas/Leukemias
			201.78				lymph nodes of multiple sites	B_1_5	Lymphomas/Leukemias
		201.9				Hodgkin's disease, unspecified		B_1_5	Lymphomas/Leukemias
			201.90,				unspecified site, extranodal and solid organ sites	B_1_5	Lymphomas/Leukemias
			201.91				lymph nodes of head, face and neck	B_1_5	Lymphomas/Leukemias
[truncated: 12,173 more rows]

## Sheet: ICD10
ICD10	ICD10 Name	USCOD	USCOD name
A00	Cholera	A_5	Other Communicable
A00.0	Cholera due to Vibrio cholerae 01, biovar cholerae	A_5	Other Communicable
A00.1	Cholera due to Vibrio cholerae 01, biovar eltor	A_5	Other Communicable
A00.9	Cholera, unspecified	A_5	Other Communicable
A01	Typhoid and paratyphoid fevers	A_5	Other Communicable
A01.0	Typhoid fever	A_5	Other Communicable
A01.1	Paratyphoid fever A	A_5	Other Communicable
A01.2	Paratyphoid fever B	A_5	Other Communicable
A01.3	Paratyphoid fever C	A_5	Other Communicable
A01.4	Paratyphoid fever, unspecified	A_5	Other Communicable
A02	Other salmonella infections	A_5	Other Communicable
A02.0	Salmonella enteritis	A_5	Other Communicable
A02.1	Salmonella septicaemia	A_5	Other Communicable
A02.2	Localized salmonella infections	A_5	Other Communicable
A02.8	Other specified salmonella infections	A_5	Other Communicable
A02.9	Salmonella infection, unspecified	A_5	Other Communicable
A03	Shigellosis	A_5	Other Communicable
A03.0	Shigellosis due to Shigella dysenteriae	A_5	Other Communicable
A03.1	Shigellosis due to Shigella flexneri	A_5	Other Communicable
A03.2	Shigellosis due to Shigella boydii	A_5	Other Communicable
A03.3	Shigellosis due to Shigella sonnei	A_5	Other Communicable
A03.8	Other shigellosis	A_5	Other Communicable
A03.9	Shigellosis, unspecified	A_5	Other Communicable
A04	Other bacterial intestinal infections	A_5	Other Communicable
A04.0	Enteropathogenic Escherichia coli infection	A_5	Other Communicable
A04.1	Enterotoxigenic Escherichia coli infection	A_5	Other Communicable
A04.2	Enteroinvasive Escherichia coli infection	A_5	Other Communicable
A04.3	Enterohaemorrhagic Escherichia coli infection	A_5	Other Communicable
A04.4	Other intestinal Escherichia coli infections	A_5	Other Communicable
A04.5	Campylobacter enteritis	A_5	Other Communicable
A04.6	Enteritis due to Yersinia enterocolitica	A_5	Other Communicable
A04.7	Enterocolitis due to Clostridium difficile	A_5	Other Communicable
A04.8	Other specified bacterial intestinal infections	A_5	Other Communicable
A04.9	Bacterial intestinal infection, unspecified	A_5	Other Communicable
A05	Other bacterial foodborne intoxications, not elsewhere classified	A_5	Other Communicable
A05.0	Foodborne staphylococcal intoxication	A_5	Other Communicable
A05.1	Botulism	A_5	Other Communicable
A05.2	Foodborne Clostridium perfringens [Clostridium welchii] intoxication	A_5	Other Communicable
A05.3	Foodborne Vibrio parahaemolyticus intoxication	A_5	Other Communicable
A05.4	Foodborne Bacillus cereus intoxication	A_5	Other Communicable
A05.8	Other specified bacterial foodborne intoxications	A_5	Other Communicable
A05.9	Bacterial foodborne intoxication, unspecified	A_5	Other Communicable
A06	Amoebiasis	A_5	Other Communicable
A06.0	Acute amoebic dysentery	A_5	Other Communicable
A06.1	Chronic intestinal amoebiasis	A_5	Other Communicable
A06.2	Amoebic nondysenteric colitis	A_5	Other Communicable
A06.3	Amoeboma of intestine	A_5	Other Communicable
A06.4	Amoebic liver abscess	A_5	Other Communicable
A06.5+	Amoebic lung abscess ( J99.8* )	A_5	Other Communicable
A06.6+	Amoebic brain abscess ( G07* )	A_5	Other Communicable
A06.7	Cutaneous amoebiasis	A_5	Other Communicable
A06.8	Amoebic infection of other sites	A_5	Other Communicable
A06.9	Amoebiasis, unspecified	A_5	Other Communicable
A07	Other protozoal intestinal diseases	A_5	Other Communicable
A07.0	Balantidiasis	A_5	Other Communicable
A07.1	Giardiasis [lambliasis]	A_5	Other Communicable
A07.2	Cryptosporidiosis	A_5	Other Communicable
A07.3	Isosporiasis	A_5	Other Communicable
A07.8	Other specified protozoal intestinal diseases	A_5	Other Communicable
A07.9	Protozoal intestinal disease, unspecified	A_5	Other Communicable
A08	Viral and other specified intestinal infections	A_5	Other Communicable
A08.0	Rotaviral enteritis	A_5	Other Communicable
A08.1	Acute gastroenteropathy due to Norwalk agent	A_5	Other Communicable
A08.2	Adenoviral enteritis	A_5	Other Communicable
A08.3	Other viral enteritis	A_5	Other Communicable
A08.4	Viral intestinal infection, unspecified	A_5	Other Communicable
A08.5	Other specified intestinal infections	A_5	Other Communicable
A08.9	There is not this code in ICD10 site, but we have this in mortality data	A_5	Other Communicable
A09	Diarrhoea and gastroenteritis of presumed infectious origin	A_5	Other Communicable
A09.0	There is not this code in ICD10 site, but we have this in mortality data	A_5	Other Communicable
A09.9	There is not this code in ICD10 site, but we have this in mortality data	A_5	Other Communicable
A15	Respiratory tuberculosis, bacteriologically and histologically confirmed	A_1	HIV & Tuberculosis
A15.0	Tuberculosis of lung, confirmed by sputum microscopy with or without culture	A_1	HIV & Tuberculosis
A15.1	Tuberculosis of lung, confirmed by culture only	A_1	HIV & Tuberculosis
A15.2	Tuberculosis of lung, confirmed histologically	A_1	HIV & Tuberculosis
A15.3	Tuberculosis of lung, confirmed by unspecified means	A_1	HIV & Tuberculosis
A15.4	Tuberculosis of intrathoracic lymph nodes, confirmed bacteriologically and histologically	A_1	HIV & Tuberculosis
A15.5	Tuberculosis of larynx, trachea and bronchus, confirmed bacteriologically and histologically	A_1	HIV & Tuberculosis
A15.6	Tuberculous pleurisy, confirmed bacteriologically and histologically	A_1	HIV & Tuberculosis
A15.7	Primary respiratory tuberculosis, confirmed bacteriologically and histologically	A_1	HIV & Tuberculosis
A15.8	Other respiratory tuberculosis, confirmed bacteriologically and histologically	A_1	HIV & Tuberculosis
A15.9	Respiratory tuberculosis unspecified, confirmed bacteriologically and histologically	A_1	HIV & Tuberculosis
A16	Respiratory tuberculosis, not confirmed bacteriologically or histologically	A_1	HIV & Tuberculosis
A16.0	Tuberculosis of lung, bacteriologically and histologically negative	A_1	HIV & Tuberculosis
A16.1	Tuberculosis of lung, bacteriological and histological examination not done	A_1	HIV & Tuberculosis
A16.2	Tuberculosis of lung, without mention of bacteriological or histological confirmation	A_1	HIV & Tuberculosis
A16.3	Tuberculosis of intrathoracic lymph nodes, without mention of bacteriological or histological confirmation	A_1	HIV & Tuberculosis
A16.4	Tuberculosis of larynx, trachea and bronchus, without mention of bacteriological or histological confirmation	A_1	HIV & Tuberculosis
A16.5	Tuberculous pleurisy, without mention of bacteriological or histological confirmation	A_1	HIV & Tuberculosis
A16.7	Primary respiratory tuberculosis without mention of bacteriological or histological confirmation	A_1	HIV & Tuberculosis
A16.8	Other respiratory tuberculosis, without mention of bacteriological or histological confirmation	A_1	HIV & Tuberculosis
A16.9	Respiratory tuberculosis unspecified, without mention of bacteriological or histological confirmation	A_1	HIV & Tuberculosis
A17+	Tuberculosis of nervous system	A_1	HIV & Tuberculosis
A17.0+	Tuberculous meningitis ( G01* )	A_1	HIV & Tuberculosis
A17.1+	Meningeal tuberculoma ( G07* )	A_1	HIV & Tuberculosis
A17.8+	Other tuberculosis of nervous system	A_1	HIV & Tuberculosis
A17.9+	Tuberculosis of nervous system, unspecified ( G99.8* )	A_1	HIV & Tuberculosis
A18	Tuberculosis of other organs	A_1	HIV & Tuberculosis
A18.0+	Tuberculosis of bones and joints	A_1	HIV & Tuberculosis
A18.1	Tuberculosis of genitourinary system	A_1	HIV & Tuberculosis
A18.2	Tuberculous peripheral lymphadenopathy	A_1	HIV & Tuberculosis
A18.3	Tuberculosis of intestines, peritoneum and mesenteric glands	A_1	HIV & Tuberculosis
A18.4	Tuberculosis of skin and subcutaneous tissue	A_1	HIV & Tuberculosis
A18.5	Tuberculosis of eye	A_1	HIV & Tuberculosis
A18.6	Tuberculosis of ear	A_1	HIV & Tuberculosis
A18.7+	Tuberculosis of adrenal glands ( E35.1* )	A_1	HIV & Tuberculosis
A18.8	Tuberculosis of other specified organs	A_1	HIV & Tuberculosis
A18.9	There is not this code in ICD10 site, but we have this in mortality data	A_1	HIV & Tuberculosis
A19	Miliary tuberculosis	A_1	HIV & Tuberculosis
A19.0	Acute miliary tuberculosis of a single specified site	A_1	HIV & Tuberculosis
A19.1	Acute miliary tuberculosis of multiple sites	A_1	HIV & Tuberculosis
A19.2	Acute miliary tuberculosis, unspecified	A_1	HIV & Tuberculosis
A19.8	Other miliary tuberculosis	A_1	HIV & Tuberculosis
A19.9	Miliary tuberculosis, unspecified	A_1	HIV & Tuberculosis
A20	Plague	A_5	Other Communicable
A20.0	Bubonic plague	A_5	Other Communicable
A20.1	Cellulocutaneous plague	A_5	Other Communicable
A20.2	Pneumonic plague	A_5	Other Communicable
A20.3	Plague meningitis	A_5	Other Communicable
A20.7	Septicaemic plague	A_5	Other Communicable
A20.8	Other forms of plague	A_5	Other Communicable
A20.9	Plague, unspecified	A_5	Other Communicable
A21	Tularaemia	A_5	Other Communicable
A21.0	Ulceroglandular tularaemia	A_5	Other Communicable
A21.1	Oculoglandular tularaemia	A_5	Other Communicable
A21.2	Pulmonary tularaemia	A_5	Other Communicable
A21.3	Gastrointestinal tularaemia	A_5	Other Communicable
A21.7	Generalized tularaemia	A_5	Other Communicable
A21.8	Other forms of tularaemia	A_5	Other Communicable
A21.9	Tularaemia, unspecified	A_5	Other Communicable
A22	Anthrax	A_5	Other Communicable
A22.0	Cutaneous anthrax	A_5	Other Communicable
A22.1	Pulmonary anthrax	A_5	Other Communicable
A22.2	Gastrointestinal anthrax	A_5	Other Communicable
A22.7	Anthrax septicaemia	A_5	Other Communicable
A22.8	Other forms of anthrax	A_5	Other Communicable
A22.9	Anthrax, unspecified	A_5	Other Communicable
A23	Brucellosis	A_5	Other Communicable
A23.0	Brucellosis due to Brucella melitensis	A_5	Other Communicable
A23.1	Brucellosis due to Brucella abortus	A_5	Other Communicable
A23.2	Brucellosis due to Brucella suis	A_5	Other Communicable
A23.3	Brucellosis due to Brucella canis	A_5	Other Communicable
A23.8	Other brucellosis	A_5	Other Communicable
A23.9	Brucellosis, unspecified	A_5	Other Communicable
A24	Glanders and melioidosis	A_5	Other Communicable
A24.0	Glanders	A_5	Other Communicable
A24.1	Acute and fulminating melioidosis	A_5	Other Communicable
A24.2	Subacute and chronic melioidosis	A_5	Other Communicable
A24.3	Other melioidosis	A_5	Other Communicable
A24.4	Melioidosis, unspecified	A_5	Other Communicable
A25	Rat-bite fevers	A_5	Other Communicable
A25.0	Spirillosis	A_5	Other Communicable
A25.1	Streptobacillosis	A_5	Other Communicable
A25.9	Rat-bite fever, unspecified	A_5	Other Communicable
A26	Erysipeloid	A_5	Other Communicable
A26.0	Cutaneous erysipeloid	A_5	Other Communicable
A26.7	Erysipelothrix septicaemia	A_5	Other Communicable
A26.8	Other forms of erysipeloid	A_5	Other Communicable
A26.9	Erysipeloid, unspecified	A_5	Other Communicable
A27	Leptospirosis	A_5	Other Communicable
A27.0	Leptospirosis icterohaemorrhagica	A_5	Other Communicable
A27.8	Other forms of leptospirosis	A_5	Other Communicable
A27.9	Leptospirosis, unspecified	A_5	Other Communicable
A28	Other zoonotic bacterial diseases, not elsewhere classified	A_5	Other Communicable
A28.0	Pasteurellosis	A_5	Other Communicable
A28.1	Cat-scratch disease	A_5	Other Communicable
A28.2	Extraintestinal yersiniosis	A_5	Other Communicable
A28.8	Other specified zoonotic bacterial diseases, not elsewhere classified	A_5	Other Communicable
A28.9	Zoonotic bacterial disease, unspecified	A_5	Other Communicable
A30	Leprosy [Hansen's disease]	A_5	Other Communicable
A30.0	Indeterminate leprosy	A_5	Other Communicable
A30.1	Tuberculoid leprosy	A_5	Other Communicable
A30.2	Borderline tuberculoid leprosy	A_5	Other Communicable
A30.3	Borderline leprosy	A_5	Other Communicable
A30.4	Borderline lepromatous leprosy	A_5	Other Communicable
A30.5	Lepromatous leprosy	A_5	Other Communicable
A30.8	Other forms of leprosy	A_5	Other Communicable
A30.9	Leprosy, unspecified	A_5	Other Communicable
A31	Infection due to other mycobacteria	A_5	Other Communicable
A31.0	Pulmonary mycobacterial infection	A_5	Other Communicable
A31.1	Cutaneous mycobacterial infection	A_5	Other Communicable
A31.8	Other mycobacterial infections	A_5	Other Communicable
A31.9	Mycobacterial infection, unspecified	A_5	Other Communicable
A32	Listeriosis	A_5	Other Communicable
A32.0	Cutaneous listeriosis	A_5	Other Communicable
A32.1+	Listerial meningitis and meningoencephalitis	A_5	Other Communicable
A32.7	Listerial septicaemia	A_5	Other Communicable
A32.8	Other forms of listeriosis	A_5	Other Communicable
A32.9	Listeriosis, unspecified	A_5	Other Communicable
A33	Tetanus neonatorum	A_5	Other Communicable
A34	Obstetrical tetanus	A_5	Other Communicable
A35	Other tetanus	A_5	Other Communicable
A36	Diphtheria	A_5	Other Communicable
A36.0	Pharyngeal diphtheria	A_5	Other Communicable
A36.1	Nasopharyngeal diphtheria	A_5	Other Communicable
A36.2	Laryngeal diphtheria	A_5	Other Communicable
A36.3	Cutaneous diphtheria	A_5	Other Communicable
A36.8	Other diphtheria	A_5	Other Communicable
A36.9	Diphtheria, unspecified	A_5	Other Communicable
A37	Whooping cough	A_5	Other Communicable
A37.0	Whooping cough due to Bordetella pertussis	A_5	Other Communicable
A37.1	Whooping cough due to Bordetella parapertussis	A_5	Other Communicable
A37.8	Whooping cough due to other Bordetella species	A_5	Other Communicable
A37.9	Whooping cough, unspecified	A_5	Other Communicable
A38	Scarlet fever	A_5	Other Communicable
A39	Meningococcal infection	A_5	Other Communicable
A39.0+	Meningococcal meningitis ( G01* )	A_5	Other Communicable
A39.1+	Waterhouse-Friderichsen syndrome ( E35.1* )	A_5	Other Communicable
A39.2	Acute meningococcaemia	A_5	Other Communicable
A39.3	Chronic meningococcaemia	A_5	Other Communicable
A39.4	Meningococcaemia, unspecified	A_5	Other Communicable
A39.5+	Meningococcal heart disease	A_5	Other Communicable
A39.8	Other meningococcal infections	A_5	Other Communicable
A39.9	Meningococcal infection, unspecified	A_5	Other Communicable
A40	Streptococcal septicaemia	G_1	Septicemia
A40.0	Septicaemia due to streptococcus, group A	G_1	Septicemia
A40.1	Septicaemia due to streptococcus, group B	G_1	Septicemia
A40.2	Septicaemia due to streptococcus, group D	G_1	Septicemia
A40.3	Septicaemia due to Streptococcus pneumoniae	G_1	Septicemia
A40.8	Other streptococcal septicaemia	G_1	Septicemia
A40.9	Streptococcal septicaemia, unspecified	G_1	Septicemia
A41	Other septicaemia	G_1	Septicemia
A41.0	Septicaemia due to Staphylococcus aureus	G_1	Septicemia
A41.1	Septicaemia due to other specified staphylococcus	G_1	Septicemia
A41.2	Septicaemia due to unspecified staphylococcus	G_1	Septicemia
A41.3	Septicaemia due to Haemophilus influenzae	G_1	Septicemia
A41.4	Septicaemia due to anaerobes	G_1	Septicemia
A41.5	Septicaemia due to other Gram-negative organisms	G_1	Septicemia
A41.8	Other specified septicaemia	G_1	Septicemia
A41.9	Septicaemia, unspecified	G_1	Septicemia
A42	Actinomycosis	A_5	Other Communicable
A42.0	Pulmonary actinomycosis	A_5	Other Communicable
A42.1	Abdominal actinomycosis	A_5	Other Communicable
A42.2	Cervicofacial actinomycosis	A_5	Other Communicable
A42.7	Actinomycotic septicaemia	A_5	Other Communicable
A42.8	Other forms of actinomycosis	A_5	Other Communicable
A42.9	Actinomycosis, unspecified	A_5	Other Communicable
A43	Nocardiosis	A_5	Other Communicable
A43.0	Pulmonary nocardiosis	A_5	Other Communicable
A43.1	Cutaneous nocardiosis	A_5	Other Communicable
A43.8	Other forms of nocardiosis	A_5	Other Communicable
A43.9	Nocardiosis, unspecified	A_5	Other Communicable
A44	Bartonellosis	A_5	Other Communicable
A44.0	Systemic bartonellosis	A_5	Other Communicable
A44.1	Cutaneous and mucocutaneous bartonellosis	A_5	Other Communicable
A44.8	Other forms of bartonellosis	A_5	Other Communicable
A44.9	Bartonellosis, unspecified	A_5	Other Communicable
A46	Erysipelas	A_5	Other Communicable
A48	Other bacterial diseases, not elsewhere classified	A_5	Other Communicable
A48.0	Gas gangrene	A_5	Other Communicable
A48.1	Legionnaires' disease	A_5	Other Communicable
A48.2	Nonpneumonic Legionnaires' disease [Pontiac fever]	A_5	Other Communicable
A48.3	Toxic shock syndrome	A_5	Other Communicable
A48.4	Brazilian purpuric fever	A_5	Other Communicable
A48.8	Other specified bacterial diseases	A_5	Other Communicable
A49	Bacterial infection of unspecified site	A_5	Other Communicable
A49.0	Staphylococcal infection, unspecified	A_5	Other Communicable
A49.1	Streptococcal infection, unspecified	A_5	Other Communicable
A49.2	Haemophilus influenzae infection, unspecified	A_5	Other Communicable
A49.3	Mycoplasma infection, unspecified	A_5	Other Communicable
A49.8	Other bacterial infections of unspecified site	A_5	Other Communicable
A49.9	Bacterial infection, unspecified	A_5	Other Communicable
A50	Congenital syphilis	A_5	Other Communicable
A50.0	Early congenital syphilis, symptomatic	A_5	Other Communicable
A50.1	Early congenital syphilis, latent	A_5	Other Communicable
A50.2	Early congenital syphilis, unspecified	A_5	Other Communicable
A50.3	Late congenital syphilitic oculopathy	A_5	Other Communicable
A50.4	Late congenital neurosyphilis [juvenile neurosyphilis]	A_5	Other Communicable
A50.5	Other late congenital syphilis, symptomatic	A_5	Other Communicable
A50.6	Late congenital syphilis, latent	A_5	Other Communicable
A50.7	Late congenital syphilis, unspecified	A_5	Other Communicable
A50.9	Congenital syphilis, unspecified	A_5	Other Communicable
A51	Early syphilis	A_5	Other Communicable
A51.0	Primary genital syphilis	A_5	Other Communicable
A51.1	Primary anal syphilis	A_5	Other Communicable
A51.2	Primary syphilis of other sites	A_5	Other Communicable
A51.3	Secondary syphilis of skin and mucous membranes	A_5	Other Communicable
A51.4	Other secondary syphilis	A_5	Other Communicable
A51.5	Early syphilis, latent	A_5	Other Communicable
A51.9	Early syphilis, unspecified	A_5	Other Communicable
A52	Late syphilis	A_5	Other Communicable
A52.0+	Cardiovascular syphilis	A_5	Other Communicable
A52.1	Symptomatic neurosyphilis	A_5	Other Communicable
A52.2	Asymptomatic neurosyphilis	A_5	Other Communicable
A52.3	Neurosyphilis, unspecified	A_5	Other Communicable
A52.7	Other symptomatic late syphilis	A_5	Other Communicable
A52.8	Late syphilis, latent	A_5	Other Communicable
A52.9	Late syphilis, unspecified	A_5	Other Communicable
A53	Other and unspecified syphilis	A_5	Other Communicable
A53.0	Latent syphilis, unspecified as early or late	A_5	Other Communicable
A53.9	Syphilis, unspecified	A_5	Other Communicable
A54	Gonococcal infection	A_5	Other Communicable
A54.0	Gonococcal infection of lower genitourinary tract without periurethral or accessory gland abscess	A_5	Other Communicable
A54.1	Gonococcal infection of lower genitourinary tract with periurethral and accessory gland abscess	A_5	Other Communicable
A54.2	Gonococcal pelviperitonitis and other gonococcal genitourinary infections	A_5	Other Communicable
A54.3	Gonococcal infection of eye	A_5	Other Communicable
A54.4+	Gonococcal infection of musculoskeletal system	A_5	Other Communicable
A54.5	Gonococcal pharyngitis	A_5	Other Communicable
A54.6	Gonococcal infection of anus and rectum	A_5	Other Communicable
A54.8	Other gonococcal infections	A_5	Other Communicable
A54.9	Gonococcal infection, unspecified	A_5	Other Communicable
A55	Chlamydial lymphogranuloma (venereum)	A_5	Other Communicable
A56	Other sexually transmitted chlamydial diseases	A_5	Other Communicable
A56.0	Chlamydial infection of lower genitourinary tract	A_5	Other Communicable
A56.1	Chlamydial infection of pelviperitoneum and other genitourinary organs	A_5	Other Communicable
A56.2	Chlamydial infection of genitourinary tract, unspecified	A_5	Other Communicable
A56.3	Chlamydial infection of anus and rectum	A_5	Other Communicable
A56.4	Chlamydial infection of pharynx	A_5	Other Communicable
A56.8	Sexually transmitted chlamydial infection of other sites	A_5	Other Communicable
A57	Chancroid	A_5	Other Communicable
A58	Granuloma inguinale	A_5	Other Communicable
A59	Trichomoniasis	A_5	Other Communicable
A59.0	Urogenital trichomoniasis	A_5	Other Communicable
A59.8	Trichomoniasis of other sites	A_5	Other Communicable
A59.9	Trichomoniasis, unspecified	A_5	Other Communicable
A60	Anogenital herpesviral [herpes simplex] infection	A_5	Other Communicable
A60.0	Herpesviral infection of genitalia and urogenital tract	A_5	Other Communicable
A60.1	Herpesviral infection of perianal skin and rectum	A_5	Other Communicable
A60.9	Anogenital herpesviral infection, unspecified	A_5	Other Communicable
A63	Other predominantly sexually transmitted diseases, not elsewhere classified	A_5	Other Communicable
A63.0	Anogenital (venereal) warts	A_5	Other Communicable
A63.8	Other specified predominantly sexually transmitted diseases	A_5	Other Communicable
A64	Unspecified sexually transmitted disease	A_5	Other Communicable
A65	Nonvenereal syphilis	A_5	Other Communicable
A66	Yaws	A_5	Other Communicable
A66.0	Initial lesions of yaws	A_5	Other Communicable
A66.1	Multiple papillomata and wet crab yaws	A_5	Other Communicable
A66.2	Other early skin lesions of yaws	A_5	Other Communicable
A66.3	Hyperkeratosis of yaws	A_5	Other Communicable
A66.4	Gummata and ulcers of yaws	A_5	Other Communicable
A66.5	Gangosa	A_5	Other Communicable
A66.6	Bone and joint lesions of yaws	A_5	Other Communicable
A66.7	Other manifestations of yaws	A_5	Other Communicable
A66.8	Latent yaws	A_5	Other Communicable
A66.9	Yaws, unspecified	A_5	Other Communicable
A67	Pinta [carate]	A_5	Other Communicable
A67.0	Primary lesions of pinta	A_5	Other Communicable
A67.1	Intermediate lesions of pinta	A_5	Other Communicable
A67.2	Late lesions of pinta	A_5	Other Communicable
A67.3	Mixed lesions of pinta	A_5	Other Communicable
A67.7	There is not this code in ICD10 site, but we have this in mortality data	A_5	Other Communicable
A67.9	Pinta, unspecified	A_5	Other Communicable
A68	Relapsing fevers	A_5	Other Communicable
A68.0	Louse-borne relapsing fever	A_5	Other Communicable
A68.1	Tick-borne relapsing fever	A_5	Other Communicable
A68.9	Relapsing fever, unspecified	A_5	Other Communicable
A69	Other spirochaetal infections	A_5	Other Communicable
A69.0	Necrotizing ulcerative stomatitis	A_5	Other Communicable
A69.1	Other Vincent's infections	A_5	Other Communicable
A69.2	Lyme disease	A_5	Other Communicable
A69.5	There is not this code in ICD10 site, but we have this in mortality data	A_5	Other Communicable
A69.8	Other specified spirochaetal infections	A_5	Other Communicable
A69.9	Spirochaetal infection, unspecified	A_5	Other Communicable
A70	Chlamydia psittaci infection	A_5	Other Communicable
A71	Trachoma	A_5	Other Communicable
A71.0	Initial stage of trachoma	A_5	Other Communicable
A71.1	Active stage of trachoma	A_5	Other Communicable
A71.9	Trachoma, unspecified	A_5	Other Communicable
A74	Other diseases caused by chlamydiae	A_5	Other Communicable
A74.0+	Chlamydial conjunctivitis ( H13.1* )	A_5	Other Communicable
A74.8	Other chlamydial diseases	A_5	Other Communicable
A74.9	Chlamydial infection, unspecified	A_5	Other Communicable
A75	Typhus fever	A_5	Other Communicable
A75.0	Epidemic louse-borne typhus fever due to Rickettsia prowazekii	A_5	Other Communicable
A75.1	Recrudescent typhus [Brill's disease]	A_5	Other Communicable
A75.2	Typhus fever due to Rickettsia typhi	A_5	Other Communicable
A75.3	Typhus fever due to Rickettsia tsutsugamushi	A_5	Other Communicable
A75.9	Typhus fever, unspecified	A_5	Other Communicable
A77	Spotted fever [tick-borne rickettsioses]	A_5	Other Communicable
A77.0	Spotted fever due to Rickettsia rickettsii	A_5	Other Communicable
A77.1	Spotted fever due to Rickettsia conorii	A_5	Other Communicable
A77.2	Spotted fever due to Rickettsia sibirica	A_5	Other Communicable
A77.3	Spotted fever due to Rickettsia australis	A_5	Other Communicable
A77.8	Other spotted fevers	A_5	Other Communicable
A77.9	Spotted fever, unspecified	A_5	Other Communicable
A78	Q fever	A_5	Other Communicable
A79	Other rickettsioses	A_5	Other Communicable
A79.0	Trench fever	A_5	Other Communicable
A79.1	Rickettsialpox due to Rickettsia akari	A_5	Other Communicable
A79.8	Other specified rickettsioses	A_5	Other Communicable
A79.9	Rickettsiosis, unspecified	A_5	Other Communicable
A80	Acute poliomyelitis	A_5	Other Communicable
A80.0	Acute paralytic poliomyelitis, vaccine-associated	A_5	Other Communicable
A80.1	Acute paralytic poliomyelitis, wild virus, imported	A_5	Other Communicable
A80.2	Acute paralytic poliomyelitis, wild virus, indigenous	A_5	Other Communicable
A80.3	Acute paralytic poliomyelitis, other and unspecified	A_5	Other Communicable
A80.4	Acute nonparalytic poliomyelitis	A_5	Other Communicable
A80.9	Acute poliomyelitis, unspecified	A_5	Other Communicable
A81	Atypical virus infections of central nervous system	A_5	Other Communicable
A81.0	Creutzfeldt-Jakob disease	A_5	Other Communicable
A81.1	Subacute sclerosing panencephalitis	A_5	Other Communicable
A81.2	Progressive multifocal leukoencephalopathy	A_5	Other Communicable
A81.8	Other atypical virus infections of central nervous system	A_5	Other Communicable
A81.9	Atypical virus infection of central nervous system, unspecified	A_5	Other Communicable
A82	Rabies	A_5	Other Communicable
A82.0	Sylvatic rabies	A_5	Other Communicable
A82.1	Urban rabies	A_5	Other Communicable
A82.9	Rabies, unspecified	A_5	Other Communicable
A83	Mosquito-borne viral encephalitis	A_5	Other Communicable
A83.0	Japanese encephalitis	A_5	Other Communicable
A83.1	Western equine encephalitis	A_5	Other Communicable
A83.2	Eastern equine encephalitis	A_5	Other Communicable
A83.3	St Louis encephalitis	A_5	Other Communicable
A83.4	Australian encephalitis	A_5	Other Communicable
A83.5	California encephalitis	A_5	Other Communicable
A83.6	Rocio virus disease	A_5	Other Communicable
A83.8	Other mosquito-borne viral encephalitis	A_5	Other Communicable
A83.9	Mosquito-borne viral encephalitis, unspecified	A_5	Other Communicable
A84	Tick-borne viral encephalitis	A_5	Other Communicable
A84.0	Far Eastern tick-borne encephalitis [Russian spring-summer encephalitis]	A_5	Other Communicable
A84.1	Central European tick-borne encephalitis	A_5	Other Communicable
A84.8	Other tick-borne viral encephalitis	A_5	Other Communicable
A84.9	Tick-borne viral encephalitis, unspecified	A_5	Other Communicable
A85	Other viral encephalitis, not elsewhere classified	A_5	Other Communicable
A85.0+	Enteroviral encephalitis ( G05.1* )	A_5	Other Communicable
A85.1+	Adenoviral encephalitis ( G05.1* )	A_5	Other Communicable
A85.2	Arthropod-borne viral encephalitis, unspecified	A_5	Other Communicable
A85.3	There is not this code in ICD10 site, but we have this in mortality data	A_5	Other Communicable
A85.4	There is not this code in ICD10 site, but we have this in mortality data	A_5	Other Communicable
A85.8	Other specified viral encephalitis	A_5	Other Communicable
A86	Unspecified viral encephalitis	A_5	Other Communicable
A86.4	There is not this code in ICD10 site, but we have this in mortality data	A_5	Other Communicable
A87	Viral meningitis	A_5	Other Communicable
A87.0+	Enteroviral meningitis ( G02.0* )	A_5	Other Communicable
A87.1+	Adenoviral meningitis ( G02.0* )	A_5	Other Communicable
A87.2	Lymphocytic choriomeningitis	A_5	Other Communicable
A87.8	Other viral meningitis	A_5	Other Communicable
A87.9	Viral meningitis, unspecified	A_5	Other Communicable
A88	Other viral infections of central nervous system, not elsewhere classified	A_5	Other Communicable
A88.0	Enteroviral exanthematous fever [Boston exanthem]	A_5	Other Communicable
A88.1	Epidemic vertigo	A_5	Other Communicable
A88.8	Other specified viral infections of central nervous system	A_5	Other Communicable
A89	Unspecified viral infection of central nervous system	A_5	Other Communicable
A89.5	There is not this code in ICD10 site, but we have this in mortality data	A_5	Other Communicable
A89.9	There is not this code in ICD10 site, but we have this in mortality data	A_5	Other Communicable
A90	Dengue fever [classical dengue]	A_5	Other Communicable
A91	Dengue haemorrhagic fever	A_5	Other Communicable
A91.9	There is not this code in ICD10 site, but we have this in mortality data	A_5	Other Communicable
A92	Other mosquito-borne viral fevers	A_5	Other Communicable
A92.0	Chikungunya virus disease	A_5	Other Communicable
A92.1	O'nyong-nyong fever	A_5	Other Communicable
A92.2	Venezuelan equine fever	A_5	Other Communicable
A92.3	West Nile virus infection	A_5	Other Communicable
A92.4	Rift Valley fever	A_5	Other Communicable
A92.8	Other specified mosquito-borne viral fevers	A_5	Other Communicable
A92.9	Mosquito-borne viral fever, unspecified	A_5	Other Communicable
A93	Other arthropod-borne viral fevers, not elsewhere classified	A_5	Other Communicable
A93.0	Oropouche virus disease	A_5	Other Communicable
A93.1	Sandfly fever	A_5	Other Communicable
A93.2	Colorado tick fever	A_5	Other Communicable
A93.8	Other specified arthropod-borne viral fevers	A_5	Other Communicable
A94	Unspecified arthropod-borne viral fever	A_5	Other Communicable
A95	Yellow fever	A_5	Other Communicable
A95.0	Sylvatic yellow fever	A_5	Other Communicable
A95.1	Urban yellow fever	A_5	Other Communicable
A95.9	Yellow fever, unspecified	A_5	Other Communicable
A96	Arenaviral haemorrhagic fever	A_5	Other Communicable
A96.0	Junin haemorrhagic fever	A_5	Other Communicable
A96.1	Machupo haemorrhagic fever	A_5	Other Communicable
A96.2	Lassa fever	A_5	Other Communicable
A96.8	Other arenaviral haemorrhagic fevers	A_5	Other Communicable
A96.9	Arenaviral haemorrhagic fever, unspecified	A_5	Other Communicable
A98	Other viral haemorrhagic fevers, not elsewhere classified	A_5	Other Communicable
A98.0	Crimean-Congo haemorrhagic fever	A_5	Other Communicable
A98.1	Omsk haemorrhagic fever	A_5	Other Communicable
A98.2	Kyasanur Forest disease	A_5	Other Communicable
A98.3	Marburg virus disease	A_5	Other Communicable
A98.4	Ebola virus disease	A_5	Other Communicable
A98.5	Haemorrhagic fever with renal syndrome	A_5	Other Communicable
A98.8	Other specified viral haemorrhagic fevers	A_5	Other Communicable
A99	Unspecified viral haemorrhagic fever	A_5	Other Communicable
B00	Herpesviral [herpes simplex] infections	A_5	Other Communicable
B00.0	Eczema herpeticum	A_5	Other Communicable
B00.1	Herpesviral vesicular dermatitis	A_5	Other Communicable
B00.2	Herpesviral gingivostomatitis and pharyngotonsillitis	A_5	Other Communicable
B00.3+	Herpesviral meningitis ( G02.0* )	A_5	Other Communicable
B00.4+	Herpesviral encephalitis ( G05.1* )	A_5	Other Communicable
B00.5	Herpesviral ocular disease	A_5	Other Communicable
B00.7	Disseminated herpesviral disease	A_5	Other Communicable
B00.8	Other forms of herpesviral infection	A_5	Other Communicable
B00.9	Herpesviral infection, unspecified	A_5	Other Communicable
B01	Varicella [chickenpox]	A_5	Other Communicable
B01.0+	Varicella meningitis ( G02.0* )	A_5	Other Communicable
B01.1+	Varicella encephalitis ( G05.1* )	A_5	Other Communicable
B01.2+	Varicella pneumonia ( J17.1* )	A_5	Other Communicable
B01.8	Varicella with other complications	A_5	Other Communicable
B01.9	Varicella without complication	A_5	Other Communicable
B02	Zoster [herpes zoster]	A_5	Other Communicable
B02.0+	Zoster encephalitis ( G05.1* )	A_5	Other Communicable
B02.1+	Zoster meningitis ( G02.0* )	A_5	Other Communicable
B02.2+	Zoster with other nervous system involvement	A_5	Other Communicable
B02.3	Zoster ocular disease	A_5	Other Communicable
B02.7	Disseminated zoster	A_5	Other Communicable
B02.8	Zoster with other complications	A_5	Other Communicable
B02.9	Zoster without complication	A_5	Other Communicable
B03	Smallpox	A_5	Other Communicable
B04	Monkeypox	A_5	Other Communicable
B05	Measles	A_5	Other Communicable
B05.0+	Measles complicated by encephalitis ( G05.1* )	A_5	Other Communicable
B05.1+	Measles complicated by meningitis ( G02.0* )	A_5	Other Communicable
B05.2+	Measles complicated by pneumonia ( J17.1* )	A_5	Other Communicable
B05.3+	Measles complicated by otitis media ( H67.1* )	A_5	Other Communicable
B05.4	Measles with intestinal complications	A_5	Other Communicable
B05.8	Measles with other complications	A_5	Other Communicable
B05.9	Measles without complication	A_5	Other Communicable
B06	Rubella [German measles]	A_5	Other Communicable
B06.0+	Rubella with neurological complications	A_5	Other Communicable
B06.8	Rubella with other complications	A_5	Other Communicable
B06.9	Rubella without complication	A_5	Other Communicable
B07	Viral warts	B_7	Other NCDs
B08	Other viral infections characterized by skin and mucous membrane lesions, not elsewhere classified	B_7	Other NCDs
B08.0	Other orthopoxvirus infections	B_7	Other NCDs
B08.1	Molluscum contagiosum	B_7	Other NCDs
B08.2	Exanthema subitum [sixth disease]	B_7	Other NCDs
B08.3	Erythema infectiosum [fifth disease]	B_7	Other NCDs
B08.4	Enteroviral vesicular stomatitis with exanthem	B_7	Other NCDs
B08.5	Enteroviral vesicular pharyngitis	B_7	Other NCDs
B08.8	Other specified viral infections characterized by skin and mucous membrane lesions	B_7	Other NCDs
B09	Unspecified viral infection characterized by skin and mucous membrane lesions	B_7	Other NCDs
B15	Acute hepatitis A	A_5	Other Communicable
B15.0	Hepatitis A with hepatic coma	A_5	Other Communicable
B15.9	Hepatitis A without hepatic coma	A_5	Other Communicable
B16	Acute hepatitis B	A_5	Other Communicable
B16.0	Acute hepatitis B with delta-agent (coinfection) with hepatic coma	A_5	Other Communicable
B16.1	Acute hepatitis B with delta-agent (coinfection) without hepatic coma	A_5	Other Communicable
B16.2	Acute hepatitis B without delta-agent with hepatic coma	A_5	Other Communicable
B16.9	Acute hepatitis B without delta-agent and without hepatic coma	A_5	Other Communicable
B17	Other acute viral hepatitis	A_5	Other Communicable
B17.0	Acute delta-(super)infection of hepatitis B carrier	A_5	Other Communicable
B17.1	Acute hepatitis C	A_5	Other Communicable
B17.2	Acute hepatitis E	A_5	Other Communicable
B17.8	Other specified acute viral hepatitis	A_5	Other Communicable
B18	Chronic viral hepatitis	B_5	Cirrhosis
B18.0	Chronic viral hepatitis B with delta-agent	B_5	Cirrhosis
B18.1	Chronic viral hepatitis B without delta-agent	B_5	Cirrhosis
B18.2	Chronic viral hepatitis C	B_5	Cirrhosis
B18.8	Other chronic viral hepatitis	B_5	Cirrhosis
B18.9	Chronic viral hepatitis, unspecified	B_5	Cirrhosis
B19	Unspecified viral hepatitis	A_5	Other Communicable
B19.0	Unspecified viral hepatitis hepatic with coma	A_5	Other Communicable
B19.9	Unspecified viral hepatitis without hepatic coma	A_5	Other Communicable
B20	Human immunodeficiency virus [HIV] disease resulting in infectious and parasitic diseases	A_1	HIV & Tuberculosis
B20.0	HIV disease resulting in mycobacterial infection	A_1	HIV & Tuberculosis
B20.1	HIV disease resulting in other bacterial infections	A_1	HIV & Tuberculosis
B20.2	HIV disease resulting in cytomegaloviral disease	A_1	HIV & Tuberculosis
B20.3	HIV disease resulting in other viral infections	A_1	HIV & Tuberculosis
B20.4	HIV disease resulting in candidiasis	A_1	HIV & Tuberculosis
B20.5	HIV disease resulting in other mycoses	A_1	HIV & Tuberculosis
B20.6	HIV disease resulting in Pneumocystis carinii pneumonia	A_1	HIV & Tuberculosis
B20.7	HIV disease resulting in multiple infections	A_1	HIV & Tuberculosis
B20.8	HIV disease resulting in other infectious and parasitic diseases	A_1	HIV & Tuberculosis
B20.9	HIV disease resulting in unspecified infectious or parasitic disease	A_1	HIV & Tuberculosis
B21	Human immunodeficiency virus [HIV] disease resulting in malignant neoplasms	A_1	HIV & Tuberculosis
B21.0	HIV disease resulting in Kaposi's sarcoma	A_1	HIV & Tuberculosis
B21.1	HIV disease resulting in Burkitt's lymphoma	A_1	HIV & Tuberculosis
B21.2	HIV disease resulting in other types of non-Hodgkin's lymphoma	A_1	HIV & Tuberculosis
B21.3	HIV disease resulting in other malignant neoplasms of lymphoid, haematopoietic and related tissue	A_1	HIV & Tuberculosis
B21.7	HIV disease resulting in multiple malignant neoplasms	A_1	HIV & Tuberculosis
B21.8	HIV disease resulting in other malignant neoplasms	A_1	HIV & Tuberculosis
B21.9	HIV disease resulting in unspecified malignant neoplasm	A_1	HIV & Tuberculosis
B22	Human immunodeficiency virus [HIV] disease resulting in other specified diseases	A_1	HIV & Tuberculosis
B22.0	HIV disease resulting in encephalopathy	A_1	HIV & Tuberculosis
B22.1	HIV disease resulting in lymphoid interstitial pneumonitis	A_1	HIV & Tuberculosis
B22.2	HIV disease resulting in wasting syndrome	A_1	HIV & Tuberculosis
B22.7	HIV disease resulting in multiple diseases classified elsewhere	A_1	HIV & Tuberculosis
B23	Human immunodeficiency virus [HIV] disease resulting in other conditions	A_1	HIV & Tuberculosis
B23.0	Acute HIV infection syndrome	A_1	HIV & Tuberculosis
B23.1	HIV disease resulting in (persistent) generalized lymphadenopathy	A_1	HIV & Tuberculosis
B23.2	HIV disease resulting in haematological and immunological abnormalities, not elsewhere classified	A_1	HIV & Tuberculosis
B23.8	HIV disease resulting in other specified conditions	A_1	HIV & Tuberculosis
B23.9	There is not this code in ICD10 site, but we have this in mortality data	A_1	HIV & Tuberculosis
B24	Unspecified human immunodeficiency virus [HIV] disease	A_1	HIV & Tuberculosis
B24.9	There is not this code in ICD10 site, but we have this in mortality data	A_1	HIV & Tuberculosis
B25	Cytomegaloviral disease	A_5	Other Communicable
B25.0+	Cytomegaloviral pneumonitis ( J17.1* )	A_5	Other Communicable
B25.1+	Cytomegaloviral hepatitis ( K77.0* )	A_5	Other Communicable
B25.2+	Cytomegaloviral pancreatitis ( K87.1* )	A_5	Other Communicable
B25.8	Other cytomegaloviral diseases	A_5	Other Communicable
B25.9	Cytomegaloviral disease, unspecified	A_5	Other Communicable
B26	Mumps	A_5	Other Communicable
B26.0+	Mumps orchitis ( N51.1* )	A_5	Other Communicable
B26.1+	Mumps meningitis ( G02.0* )	A_5	Other Communicable
B26.2+	Mumps encephalitis ( G05.1* )	A_5	Other Communicable
B26.3+	Mumps pancreatitis ( K87.1* )	A_5	Other Communicable
B26.8	Mumps with other complications	A_5	Other Communicable
B26.9	Mumps without complication	A_5	Other Communicable
B27	Infectious mononucleosis	A_5	Other Communicable
B27.0	Gammaherpesviral mononucleosis	A_5	Other Communicable
B27.1	Cytomegaloviral mononucleosis	A_5	Other Communicable
B27.8	Other infectious mononucleosis	A_5	Other Communicable
B27.9	Infectious mononucleosis, unspecified	A_5	Other Communicable
B29.4	There is not this code in ICD10 site, but we have this in mortality data	A_5	Other Communicable
B30	Viral conjunctivitis	A_5	Other Communicable
B30.0+	Keratoconjunctivitis due to adenovirus ( H19.2* )	A_5	Other Communicable
B30.1+	Conjunctivitis due to adenovirus ( H13.1* )	A_5	Other Communicable
B30.2	Viral pharyngoconjunctivitis	A_5	Other Communicable
B30.3+	Acute epidemic haemorrhagic conjunctivitis (enteroviral) ( H13.1* )	A_5	Other Communicable
B30.8+	Other viral conjunctivitis ( H13.1* )	A_5	Other Communicable
B30.9	Viral conjunctivitis, unspecified	A_5	Other Communicable
B31.9	There is not this code in ICD10 site, but we have this in mortality data	A_5	Other Communicable
B32.3	There is not this code in ICD10 site, but we have this in mortality data	A_5	Other Communicable
B32.4	There is not this code in ICD10 site, but we have this in mortality data	A_5	Other Communicable
B33	Other viral diseases, not elsewhere classified	A_5	Other Communicable
B33.0	Epidemic myalgia	A_5	Other Communicable
B33.1	Ross River disease	A_5	Other Communicable
B33.2	Viral carditis	A_5	Other Communicable
B33.3	Retrovirus infections, not elsewhere classified	A_5	Other Communicable
B33.4	Hantavirus (cardio-)pulmonary syndrome	A_5	Other Communicable
B33.8	Other specified viral diseases	A_5	Other Communicable
B34	Viral infection of unspecified site	A_5	Other Communicable
B34.0	Adenovirus infection, unspecified	A_5	Other Communicable
B34.1	Enterovirus infection, unspecified	A_5	Other Communicable
B34.2	Coronavirus infection, unspecified	A_5	Other Communicable
B34.3	Parvovirus infection, unspecified	A_5	Other Communicable
B34.4	Papovavirus infection, unspecified	A_5	Other Communicable
B34.8	Other viral infections of unspecified site	A_5	Other Communicable
B34.9	Viral infection, unspecified	A_5	Other Communicable
B35	Dermatophytosis	B_7	Other NCDs
B35.0	Tinea barbae and tinea capitis	B_7	Other NCDs
B35.1	Tinea unguium	B_7	Other NCDs
B35.2	Tinea manuum	B_7	Other NCDs
B35.3	Tinea pedis	B_7	Other NCDs
B35.4	Tinea corporis	B_7	Other NCDs
B35.5	Tinea imbricata	B_7	Other NCDs
B35.6	Tinea cruris	B_7	Other NCDs
B35.8	Other dermatophytoses	B_7	Other NCDs
B35.9	Dermatophytosis, unspecified	B_7	Other NCDs
B36	Other superficial mycoses	B_7	Other NCDs
B36.0	Pityriasis versicolor	B_7	Other NCDs
B36.1	Tinea nigra	B_7	Other NCDs
B36.2	White piedra	B_7	Other NCDs
B36.3	Black piedra	B_7	Other NCDs
B36.8	Other specified superficial mycoses	B_7	Other NCDs
B36.9	Superficial mycosis, unspecified	B_7	Other NCDs
B37	Candidiasis	A_5	Other Communicable
B37.0	Candidal stomatitis	A_5	Other Communicable
B37.1	Pulmonary candidiasis	A_5	Other Communicable
B37.2	Candidiasis of skin and nail	A_5	Other Communicable
B37.3+	Candidiasis of vulva and vagina ( N77.1* )	A_5	Other Communicable
B37.4	Candidiasis of other urogenital sites	A_5	Other Communicable
B37.5+	Candidal meningitis ( G02.1* )	A_5	Other Communicable
B37.6+	Candidal endocarditis ( I39.8* )	A_5	Other Communicable
B37.7	Candidal septicaemia	A_5	Other Communicable
B37.8	Candidiasis of other sites	A_5	Other Communicable
B37.9	Candidiasis, unspecified	A_5	Other Communicable
B38	Coccidioidomycosis	A_5	Other Communicable
B38.0	Acute pulmonary coccidioidomycosis	A_5	Other Communicable
B38.1	Chronic pulmonary coccidioidomycosis	A_5	Other Communicable
B38.2	Pulmonary coccidioidomycosis, unspecified	A_5	Other Communicable
B38.3	Cutaneous coccidioidomycosis	A_5	Other Communicable
B38.4+	Coccidioidomycosis meningitis ( G02.1* )	A_5	Other Communicable
B38.7	Disseminated coccidioidomycosis	A_5	Other Communicable
B38.8	Other forms of coccidioidomycosis	A_5	Other Communicable
B38.9	Coccidioidomycosis, unspecified	A_5	Other Communicable
B39	Histoplasmosis	A_5	Other Communicable
B39.0	Acute pulmonary histoplasmosis capsulati	A_5	Other Communicable
B39.1	Chronic pulmonary histoplasmosis capsulati	A_5	Other Communicable
B39.2	Pulmonary histoplasmosis capsulati, unspecified	A_5	Other Communicable
B39.3	Disseminated histoplasmosis capsulati	A_5	Other Communicable
B39.4	Histoplasmosis capsulati, unspecified	A_5	Other Communicable
B39.5	Histoplasmosis duboisii	A_5	Other Communicable
B39.9	Histoplasmosis, unspecified	A_5	Other Communicable
B40	Blastomycosis	A_5	Other Communicable
B40.0	Acute pulmonary blastomycosis	A_5	Other Communicable
B40.1	Chronic pulmonary blastomycosis	A_5	Other Communicable
B40.2	Pulmonary blastomycosis, unspecified	A_5	Other Communicable
B40.3	Cutaneous blastomycosis	A_5	Other Communicable
B40.7	Disseminated blastomycosis	A_5	Other Communicable
B40.8	Other forms of blastomycosis	A_5	Other Communicable
B40.9	Blastomycosis, unspecified	A_5	Other Communicable
B41	Paracoccidioidomycosis	A_5	Other Communicable
B41.0	Pulmonary paracoccidioidomycosis	A_5	Other Communicable
B41.7	Disseminated paracoccidioidomycosis	A_5	Other Communicable
B41.8	Other forms of paracoccidioidomycosis	A_5	Other Communicable
B41.9	Paracoccidioidomycosis, unspecified	A_5	Other Communicable
B42	Sporotrichosis	A_5	Other Communicable
B42.0+	Pulmonary sporotrichosis ( J99.8* )	A_5	Other Communicable
B42.1	Lymphocutaneous sporotrichosis	A_5	Other Communicable
B42.7	Disseminated sporotrichosis	A_5	Other Communicable
B42.8	Other forms of sporotrichosis	A_5	Other Communicable
B42.9	Sporotrichosis, unspecified	A_5	Other Communicable
B43	Chromomycosis and phaeomycotic abscess	A_5	Other Communicable
B43.0	Cutaneous chromomycosis	A_5	Other Communicable
B43.1	Phaeomycotic brain abscess	A_5	Other Communicable
B43.2	Subcutaneous phaeomycotic abscess and cyst	A_5	Other Communicable
B43.8	Other forms of chromomycosis	A_5	Other Communicable
B43.9	Chromomycosis, unspecified	A_5	Other Communicable
B44	Aspergillosis	A_5	Other Communicable
B44.0	Invasive pulmonary aspergillosis	A_5	Other Communicable
B44.1	Other pulmonary aspergillosis	A_5	Other Communicable
B44.2	Tonsillar aspergillosis	A_5	Other Communicable
B44.7	Disseminated aspergillosis	A_5	Other Communicable
B44.8	Other forms of aspergillosis	A_5	Other Communicable
B44.9	Aspergillosis, unspecified	A_5	Other Communicable
B45	Cryptococcosis	A_5	Other Communicable
B45.0	Pulmonary cryptococcosis	A_5	Other Communicable
B45.1	Cerebral cryptococcosis	A_5	Other Communicable
B45.2	Cutaneous cryptococcosis	A_5	Other Communicable
B45.3	Osseous cryptococcosis	A_5	Other Communicable
B45.7	Disseminated cryptococcosis	A_5	Other Communicable
B45.8	Other forms of cryptococcosis	A_5	Other Communicable
B45.9	Cryptococcosis, unspecified	A_5	Other Communicable
B46	Zygomycosis	A_5	Other Communicable
B46.0	Pulmonary mucormycosis	A_5	Other Communicable
B46.1	Rhinocerebral mucormycosis	A_5	Other Communicable
B46.2	Gastrointestinal mucormycosis	A_5	Other Communicable
B46.3	Cutaneous mucormycosis	A_5	Other Communicable
B46.4	Disseminated mucormycosis	A_5	Other Communicable
B46.5	Mucormycosis, unspecified	A_5	Other Communicable
B46.8	Other zygomycoses	A_5	Other Communicable
B46.9	Zygomycosis, unspecified	A_5	Other Communicable
B47	Mycetoma	A_5	Other Communicable
B47.0	Eumycetoma	A_5	Other Communicable
B47.4	There is not this code in ICD10 site, but we have this in mortality data	A_5	Other Communicable
B47.1	Actinomycetoma	A_5	Other Communicable
B47.9	Mycetoma, unspecified	A_5	Other Communicable
B48	Other mycoses, not elsewhere classified	A_5	Other Communicable
B48.0	Lobomycosis	A_5	Other Communicable
B48.1	Rhinosporidiosis	A_5	Other Communicable
B48.2	Allescheriasis	A_5	Other Communicable
B48.3	Geotrichosis	A_5	Other Communicable
B48.4	Penicillosis	A_5	Other Communicable
B48.7	Opportunistic mycoses	A_5	Other Communicable
B48.8	Other specified mycoses	A_5	Other Communicable
B49	Unspecified mycosis	A_5	Other Communicable
B49.5	There is not this code in ICD10 site, but we have this in mortality data	A_5	Other Communicable
B49.9	There is not this code in ICD10 site, but we have this in mortality data	A_5	Other Communicable
B50	Plasmodium falciparum malaria	A_5	Other Communicable
B50.0	Plasmodium falciparum malaria with cerebral complications	A_5	Other Communicable
B50.1	There is not this code in ICD10 site, but we have this in mortality data	A_5	Other Communicable
B50.8	Other severe and complicated Plasmodium falciparum malaria	A_5	Other Communicable
B50.9	Plasmodium falciparum malaria, unspecified	A_5	Other Communicable
B51	Plasmodium vivax malaria	A_5	Other Communicable
B51.0	Plasmodium vivax malaria with rupture of spleen	A_5	Other Communicable
B51.8	Plasmodium vivax malaria with other complications	A_5	Other Communicable
B51.9	Plasmodium vivax malaria without complication	A_5	Other Communicable
B52	Plasmodium malariae malaria	A_5	Other Communicable
B52.0	Plasmodium malariae malaria with nephropathy	A_5	Other Communicable
B52.1	There is not this code in ICD10 site, but we have this in mortality data	A_5	Other Communicable
B52.8	Plasmodium malariae malaria with other complications	A_5	Other Communicable
B52.9	Plasmodium malariae malaria without complication	A_5	Other Communicable
B53	Other parasitologically confirmed malaria	A_5	Other Communicable
B53.0	Plasmodium ovale malaria	A_5	Other Communicable
B53.1	Malaria due to simian plasmodia	A_5	Other Communicable
B53.3	There is not this code in ICD10 site, but we have this in mortality data	A_5	Other Communicable
B53.8	Other parasitologically confirmed malaria, not elsewhere classified	A_5	Other Communicable
B54	Unspecified malaria	A_5	Other Communicable
B55	Leishmaniasis	A_5	Other Communicable
B55.0	Visceral leishmaniasis	A_5	Other Communicable
B55.1	Cutaneous leishmaniasis	A_5	Other Communicable
B55.2	Mucocutaneous leishmaniasis	A_5	Other Communicable
B55.9	Leishmaniasis, unspecified	A_5	Other Communicable
B56	African trypanosomiasis	A_5	Other Communicable
B56.0	Gambiense trypanosomiasis	A_5	Other Communicable
B56.1	Rhodesiense trypanosomiasis	A_5	Other Communicable
B56.9	African trypanosomiasis, unspecified	A_5	Other Communicable
B57	Chagas' disease	A_5	Other Communicable
B57.0+	Acute Chagas' disease with heart involvement ( I41.2* , I98.1* )	A_5	Other Communicable
B57.1	Acute Chagas' disease without heart involvement	A_5	Other Communicable
B57.2	Chagas' disease (chronic) with heart involvement	A_5	Other Communicable
B57.3	Chagas' disease (chronic) with digestive system involvement	A_5	Other Communicable
B57.4	Chagas' disease (chronic) with nervous system involvement	A_5	Other Communicable
B57.5	Chagas' disease (chronic) with other organ involvement	A_5	Other Communicable
B58	Toxoplasmosis	A_5	Other Communicable
B58.0+	Toxoplasma oculopathy	A_5	Other Communicable
B58.1+	Toxoplasma hepatitis ( K77.0* )	A_5	Other Communicable
B58.2+	Toxoplasma meningoencephalitis ( G05.2* )	A_5	Other Communicable
B58.3+	Pulmonary toxoplasmosis ( J17.3* )	A_5	Other Communicable
B58.8	Toxoplasmosis with other organ involvement	A_5	Other Communicable
B58.9	Toxoplasmosis, unspecified	A_5	Other Communicable
B59+	Pneumocystosis ( J17.3* )	A_5	Other Communicable
B59.9	There is not this code in ICD10 site, but we have this in mortality data	A_5	Other Communicable
B60	Other protozoal diseases, not elsewhere classified	A_5	Other Communicable
B60.0	Babesiosis	A_5	Other Communicable
B60.1	Acanthamoebiasis	A_5	Other Communicable
B60.2	Naegleriasis	A_5	Other Communicable
B60.8	Other specified protozoal diseases	A_5	Other Communicable
B64	Unspecified protozoal disease	A_5	Other Communicable
B65	Schistosomiasis [bilharziasis]	A_5	Other Communicable
B65.0	Schistosomiasis due to Schistosoma haematobium [urinary schistosomiasis]	A_5	Other Communicable
B65.1	Schistosomiasis due to Schistosoma mansoni [intestinal schistosomiasis]	A_5	Other Communicable
B65.2	Schistosomiasis due to Schistosoma japonicum	A_5	Other Communicable
B65.3	Cercarial dermatitis	A_5	Other Communicable
B65.8	Other schistosomiases	A_5	Other Communicable
B65.9	Schistosomiasis, unspecified	A_5	Other Communicable
B66	Other fluke infections	A_5	Other Communicable
B66.0	Opisthorchiasis	A_5	Other Communicable
B66.1	Clonorchiasis	A_5	Other Communicable
B66.2	Dicrocoeliasis	A_5	Other Communicable
B66.3	Fascioliasis	A_5	Other Communicable
B66.4	Paragonimiasis	A_5	Other Communicable
B66.5	Fasciolopsiasis	A_5	Other Communicable
B66.8	Other specified fluke infections	A_5	Other Communicable
B66.9	Fluke infection, unspecified	A_5	Other Communicable
B67	Echinococcosis	A_5	Other Communicable
B67.0	Echinococcus granulosus infection of liver	A_5	Other Communicable
B67.1	Echinococcus granulosus infection of lung	A_5	Other Communicable
B67.2	Echinococcus granulosus infection of bone	A_5	Other Communicable
B67.3	Echinococcus granulosus infection, other and multiple sites	A_5	Other Communicable
B67.4	Echinococcus granulosus infection, unspecified	A_5	Other Communicable
B67.5	Echinococcus multilocularis infection of liver	A_5	Other Communicable
B67.6	Echinococcus multilocularis infection, other and multiple sites	A_5	Other Communicable
B67.7	Echinococcus multilocularis infection, unspecified	A_5	Other Communicable
B67.8	Echinococcosis, unspecified, of liver	A_5	Other Communicable
B67.9	Echinococcosis, other and unspecified	A_5	Other Communicable
B68	Taeniasis	A_5	Other Communicable
B68.0	Taenia solium taeniasis	A_5	Other Communicable
B68.1	Taenia saginata taeniasis	A_5	Other Communicable
B68.9	Taeniasis, unspecified	A_5	Other Communicable
B69	Cysticercosis	A_5	Other Communicable
B69.0	Cysticercosis of central nervous system	A_5	Other Communicable
B69.1	Cysticercosis of eye	A_5	Other Communicable
B69.8	Cysticercosis of other sites	A_5	Other Communicable
B69.9	Cysticercosis, unspecified	A_5	Other Communicable
B70	Diphyllobothriasis and sparganosis	A_5	Other Communicable
B70.0	Diphyllobothriasis	A_5	Other Communicable
B70.1	Sparganosis	A_5	Other Communicable
B71	Other cestode infections	A_5	Other Communicable
B71.0	Hymenolepiasis	A_5	Other Communicable
B71.1	Dipylidiasis	A_5	Other Communicable
B71.8	Other specified cestode infections	A_5	Other Communicable
B71.9	Cestode infection, unspecified	A_5	Other Communicable
B72	Dracunculiasis	A_5	Other Communicable
B73	Onchocerciasis	A_5	Other Communicable
B74	Filariasis	A_5	Other Communicable
B74.0	Filariasis due to Wuchereria bancrofti	A_5	Other Communicable
B74.1	Filariasis due to Brugia malayi	A_5	Other Communicable
B74.2	Filariasis due to Brugia timori	A_5	Other Communicable
B74.3	Loiasis	A_5	Other Communicable
B74.4	Mansonelliasis	A_5	Other Communicable
B74.8	Other filariases	A_5	Other Communicable
B74.9	Filariasis, unspecified	A_5	Other Communicable
B75	Trichinellosis	A_5	Other Communicable
B76	Hookworm diseases	A_5	Other Communicable
B76.0	Ancylostomiasis	A_5	Other Communicable
B76.1	Necatoriasis	A_5	Other Communicable
B76.8	Other hookworm diseases	A_5	Other Communicable
B76.9	Hookworm disease, unspecified	A_5	Other Communicable
B77	Ascariasis	A_5	Other Communicable
B77.0	Ascariasis with intestinal complications	A_5	Other Communicable
B77.8	Ascariasis with other complications	A_5	Other Communicable
B77.9	Ascariasis, unspecified	A_5	Other Communicable
B78	Strongyloidiasis	A_5	Other Communicable
B78.0	Intestinal strongyloidiasis	A_5	Other Communicable
B78.1	Cutaneous strongyloidiasis	A_5	Other Communicable
B78.7	Disseminated strongyloidiasis	A_5	Other Communicable
B78.9	Strongyloidiasis, unspecified	A_5	Other Communicable
B79	Trichuriasis	A_5	Other Communicable
B80	Enterobiasis	A_5	Other Communicable
B81	Other intestinal helminthiases, not elsewhere classified	A_5	Other Communicable
B81.0	Anisakiasis	A_5	Other Communicable
B81.1	Intestinal capillariasis	A_5	Other Communicable
B81.2	Trichostrongyliasis	A_5	Other Communicable
B81.3	Intestinal angiostrongyliasis	A_5	Other Communicable
B81.4	Mixed intestinal helminthiases	A_5	Other Communicable
B81.8	Other specified intestinal helminthiases	A_5	Other Communicable
B82	Unspecified intestinal parasitism	A_5	Other Communicable
B82.0	Intestinal helminthiasis, unspecified	A_5	Other Communicable
B82.9	Intestinal parasitism, unspecified	A_5	Other Communicable
B83	Other helminthiases	A_5	Other Communicable
B83.0	Visceral larva migrans	A_5	Other Communicable
B83.1	Gnathostomiasis	A_5	Other Communicable
B83.2	Angiostrongyliasis due to Parastrongylus cantonensis	A_5	Other Communicable
B83.3	Syngamiasis	A_5	Other Communicable
B83.4	Internal hirudiniasis	A_5	Other Communicable
B83.8	Other specified helminthiases	A_5	Other Communicable
B83.9	Helminthiasis, unspecified	A_5	Other Communicable
B85	Pediculosis and phthiriasis	B_7	Other NCDs
B85.0	Pediculosis due to Pediculus humanus capitis	B_7	Other NCDs
B85.1	Pediculosis due to Pediculus humanus corporis	B_7	Other NCDs
B85.2	Pediculosis, unspecified	B_7	Other NCDs
B85.3	Phthiriasis	B_7	Other NCDs
B85.4	Mixed pediculosis and phthiriasis	B_7	Other NCDs
B86	Scabies	B_7	Other NCDs
B87	Myiasis	B_7	Other NCDs
B87.0	Cutaneous myiasis	B_7	Other NCDs
B87.1	Wound myiasis	B_7	Other NCDs
B87.2	Ocular myiasis	B_7	Other NCDs
B87.3	Nasopharyngeal myiasis	B_7	Other NCDs
B87.4	Aural myiasis	B_7	Other NCDs
B87.8	Myiasis of other sites	B_7	Other NCDs
B87.9	Myiasis, unspecified	B_7	Other NCDs
B88	Other infestations	B_7	Other NCDs
B88.0	Other acariasis	B_7	Other NCDs
B88.1	Tungiasis [sandflea infestation]	B_7	Other NCDs
B88.2	Other arthropod infestations	B_7	Other NCDs
B88.3	External hirudiniasis	B_7	Other NCDs
B88.8	Other specified infestations	B_7	Other NCDs
B88.9	Infestation, unspecified	B_7	Other NCDs
B89	Unspecified parasitic disease	A_5	Other Communicable
B90	Sequelae of tuberculosis	A_1	HIV & Tuberculosis
B90.0	Sequelae of central nervous system tuberculosis	A_1	HIV & Tuberculosis
B90.1	Sequelae of genitourinary tuberculosis	A_1	HIV & Tuberculosis
B90.2	Sequelae of tuberculosis of bones and joints	A_1	HIV & Tuberculosis
B90.8	Sequelae of tuberculosis of other organs	A_1	HIV & Tuberculosis
B90.9	Sequelae of respiratory and unspecified tuberculosis	A_1	HIV & Tuberculosis
B91	Sequelae of poliomyelitis	A_5	Other Communicable
B92	Sequelae of leprosy	A_5	Other Communicable
B94	Sequelae of other and unspecified infectious and parasitic diseases	A_5	Other Communicable
B94.0	Sequelae of trachoma	A_5	Other Communicable
B94.1	Sequelae of viral encephalitis	A_5	Other Communicable
B94.2	Sequelae of viral hepatitis	A_5	Other Communicable
B94.8	Sequelae of other specified infectious and parasitic diseases	A_5	Other Communicable
B94.9	Sequelae of unspecified infectious or parasitic disease	A_5	Other Communicable
B95	Streptococcus and staphylococcus as the cause of diseases classified to other chapters	A_5	Other Communicable
B95.0	Streptococcus, group A, as the cause of diseases classified to other chapters	A_5	Other Communicable
B95.1	Streptococcus, group B, as the cause of diseases classified to other chapters	A_5	Other Communicable
B95.2	Streptococcus, group D, as the cause of diseases classified to other chapters	A_5	Other Communicable
B95.3	Streptococcus pneumoniae as the cause of diseases classified to other chapters	A_2	Respiratory Infections
B95.4	Other streptococcus as the cause of diseases classified to other chapters	A_5	Other Communicable
B95.5	Unspecified streptococcus as the cause of diseases classified to other chapters	A_5	Other Communicable
B95.6	Staphylococcus aureus as the cause of diseases classified to other chapters	A_5	Other Communicable
B95.7	Other staphylococcus as the cause of diseases classified to other chapters	A_5	Other Communicable
B95.8	Unspecified staphylococcus as the cause of diseases classified to other chapters	A_5	Other Communicable
B96	Other bacterial agents as the cause of diseases classified to other chapters	A_5	Other Communicable
B96.0	Mycoplasma pneumoniae [M. pneumoniae] as the cause of diseases classified to other chapters	A_2	Respiratory Infections
B96.1	Klebsiella pneumoniae [K. pneumoniae] as the cause of diseases classified to other chapters	A_2	Respiratory Infections
B96.2	Escherichia coli [E. coli] as the cause of diseases classified to other chapters	#N/A	Intestinal Infections
B96.3	Haemophilus influenzae [H. influenzae] as the cause of diseases classified to other chapters	A_2	Respiratory Infections
B96.4	Proteus (mirabilis)(morganii) as the cause of diseases classified to other chapters	A_5	Other Communicable
B96.5	Pseudomonas (aeruginosa)(mallei)(pseudomallei) as the cause of diseases classified to other chapters	A_5	Other Communicable
B96.6	Bacillus fragilis [B. fragilis] as the cause of diseases classified to other chapters	A_5	Other Communicable
B96.7	Clostridium perfringens [C. perfringens] as the cause of diseases classified to other chapters	A_5	Other Communicable
B96.8	Other specified bacterial agents as the cause of diseases classified to other chapters	A_5	Other Communicable
B97	Viral agents as the cause of diseases classified to other chapters	A_5	Other Communicable
B97.0	Adenovirus as the cause of diseases classified to other chapters	A_2	Respiratory Infections
B97.1	Enterovirus as the cause of diseases classified to other chapters	A_5	Other Communicable
B97.2	Coronavirus as the cause of diseases classified to other chapters	A_5	Other Communicable
B97.3	Retrovirus as the cause of diseases classified to other chapters	A_5	Other Communicable
B97.4	Respiratory syncytial virus as the cause of diseases classified to other chapters	A_2	Respiratory Infections
B97.5	Reovirus as the cause of diseases classified to other chapters	A_5	Other Communicable
B97.6	Parvovirus as the cause of diseases classified to other chapters	A_5	Other Communicable
B97.7	Papillomavirus as the cause of diseases classified to other chapters	A_5	Other Communicable
B97.8	Other viral agents as the cause of diseases classified to other chapters	A_5	Other Communicable
B99	Other and unspecified infectious diseases	G_9	Ill-Defined Infectious
(A00-B99)	Certain infectious and parasitic diseases
C00	Malignant neoplasm of lip	B_1_6	Other Cancers
C00.0	External upper lip	B_1_6	Other Cancers
C00.1	External lower lip	B_1_6	Other Cancers
C00.2	External lip, unspecified	B_1_6	Other Cancers
C00.3	Upper lip, inner aspect	B_1_6	Other Cancers
C00.4	Lower lip, inner aspect	B_1_6	Other Cancers
C00.5	Lip, unspecified, inner aspect	B_1_6	Other Cancers
C00.6	Commissure of lip	B_1_6	Other Cancers
C00.8	Overlapping lesion of lip	B_1_6	Other Cancers
C00.9	Lip, unspecified	B_1_6	Other Cancers
C01	Malignant neoplasm of base of tongue	B_1_6	Other Cancers
C02	Malignant neoplasm of other and unspecified parts of tongue	B_1_6	Other Cancers
C02.0	Dorsal surface of tongue	B_1_6	Other Cancers
C02.1	Border of tongue	B_1_6	Other Cancers
C02.2	Ventral surface of tongue	B_1_6	Other Cancers
C02.3	Anterior two-thirds of tongue, part unspecified	B_1_6	Other Cancers
C02.4	Lingual tonsil	B_1_6	Other Cancers
C02.8	Overlapping lesion of tongue	B_1_6	Other Cancers
C02.9	Tongue, unspecified	B_1_6	Other Cancers
C03	Malignant neoplasm of gum	B_1_6	Other Cancers
C03.0	Upper gum	B_1_6	Other Cancers
C03.1	Lower gum	B_1_6	Other Cancers
C03.9	Gum, unspecified	B_1_6	Other Cancers
C04	Malignant neoplasm of floor of mouth	B_1_6	Other Cancers
C04.0	Anterior floor of mouth	B_1_6	Other Cancers
C04.1	Lateral floor of mouth	B_1_6	Other Cancers
C04.8	Overlapping lesion of floor of mouth	B_1_6	Other Cancers
C04.9	Floor of mouth, unspecified	B_1_6	Other Cancers
C05	Malignant neoplasm of palate	B_1_6	Other Cancers
C05.0	Hard palate	B_1_6	Other Cancers
C05.1	Soft palate	B_1_6	Other Cancers
C05.2	Uvula	B_1_6	Other Cancers
C05.8	Overlapping lesion of palate	B_1_6	Other Cancers
C05.9	Palate, unspecified	B_1_6	Other Cancers
C06	Malignant neoplasm of other and unspecified parts of mouth	B_1_6	Other Cancers
C06.0	Cheek mucosa	B_1_6	Other Cancers
C06.1	Vestibule of mouth	B_1_6	Other Cancers
C06.2	Retromolar area	B_1_6	Other Cancers
C06.8	Overlapping lesion of other and unspecified parts of mouth	B_1_6	Other Cancers
C06.9	Mouth, unspecified	B_1_6	Other Cancers
C07	Malignant neoplasm of parotid gland	B_1_6	Other Cancers
C08	Malignant neoplasm of other and unspecified major salivary glands	B_1_6	Other Cancers
C08.0	Submandibular gland	B_1_6	Other Cancers
C08.1	Sublingual gland	B_1_6	Other Cancers
C08.8	Overlapping lesion of major salivary glands	B_1_6	Other Cancers
C08.9	Major salivary gland, unspecified	B_1_6	Other Cancers
C09	Malignant neoplasm of tonsil	B_1_6	Other Cancers
C09.0	Tonsillar fossa	B_1_6	Other Cancers
C09.1	Tonsillar pillar (anterior)(posterior)	B_1_6	Other Cancers
C09.8	Overlapping lesion of tonsil	B_1_6	Other Cancers
C09.9	Tonsil, unspecified	B_1_6	Other Cancers
C10	Malignant neoplasm of oropharynx	B_1_6	Other Cancers
C10.0	Vallecula	B_1_6	Other Cancers
C10.1	Anterior surface of epiglottis	B_1_6	Other Cancers
C10.2	Lateral wall of oropharynx	B_1_6	Other Cancers
C10.3	Posterior wall of oropharynx	B_1_6	Other Cancers
C10.4	Branchial cleft	B_1_6	Other Cancers
C10.8	Overlapping lesion of oropharynx	B_1_6	Other Cancers
C10.9	Oropharynx, unspecified	B_1_6	Other Cancers
C11	Malignant neoplasm of nasopharynx	B_1_6	Other Cancers
C11.0	Superior wall of nasopharynx	B_1_6	Other Cancers
C11.1	Posterior wall of nasopharynx	B_1_6	Other Cancers
C11.2	Lateral wall of nasopharynx	B_1_6	Other Cancers
C11.3	Anterior wall of nasopharynx	B_1_6	Other Cancers
C11.8	Overlapping lesion of nasopharynx	B_1_6	Other Cancers
C11.9	Nasopharynx, unspecified	B_1_6	Other Cancers
C12	Malignant neoplasm of piriform sinus	B_1_6	Other Cancers
C13	Malignant neoplasm of hypopharynx	B_1_6	Other Cancers
C13.0	Postcricoid region	B_1_6	Other Cancers
C13.1	Aryepiglottic fold, hypopharyngeal aspect	B_1_6	Other Cancers
C13.2	Posterior wall of hypopharynx	B_1_6	Other Cancers
C13.8	Overlapping lesion of hypopharynx	B_1_6	Other Cancers
C13.9	Hypopharynx, unspecified	B_1_6	Other Cancers
C14	Malignant neoplasm of other and ill-defined sites in the lip, oral cavity and pharynx	B_1_6	Other Cancers
C14.0	Pharynx, unspecified	B_1_6	Other Cancers
C14.2	Waldeyer's ring	B_1_6	Other Cancers
C14.8	Overlapping lesion of lip, oral cavity and pharynx	B_1_6	Other Cancers
C15	Malignant neoplasm of oesophagus	B_1_4	Digestive Cancers
C15.0	Cervical part of oesophagus	B_1_4	Digestive Cancers
C15.1	Thoracic part of oesophagus	B_1_4	Digestive Cancers
C15.2	Abdominal part of oesophagus	B_1_4	Digestive Cancers
C15.3	Upper third of oesophagus	B_1_4	Digestive Cancers
C15.4	Middle third of oesophagus	B_1_4	Digestive Cancers
C15.5	Lower third of oesophagus	B_1_4	Digestive Cancers
C15.8	Overlapping lesion of oesophagus	B_1_4	Digestive Cancers
C15.9	Oesophagus, unspecified	B_1_4	Digestive Cancers
C16	Malignant neoplasm of stomach	B_1_4	Digestive Cancers
C16.0	Cardia	B_1_4	Digestive Cancers
C16.1	Fundus of stomach	B_1_4	Digestive Cancers
C16.2	Body of stomach	B_1_4	Digestive Cancers
C16.3	Pyloric antrum	B_1_4	Digestive Cancers
C16.4	Pylorus	B_1_4	Digestive Cancers
C16.5	Lesser curvature of stomach, unspecified	B_1_4	Digestive Cancers
C16.6	Greater curvature of stomach, unspecified	B_1_4	Digestive Cancers
C16.8	Overlapping lesion of stomach	B_1_4	Digestive Cancers
C16.9	Stomach, unspecified	B_1_4	Digestive Cancers
C17	Malignant neoplasm of small intestine	B_1_4	Digestive Cancers
C17.0	Duodenum	B_1_4	Digestive Cancers
C17.1	Jejunum	B_1_4	Digestive Cancers
C17.2	Ileum	B_1_4	Digestive Cancers
C17.3	Meckel's diverticulum	B_1_4	Digestive Cancers
C17.8	Overlapping lesion of small intestine	B_1_4	Digestive Cancers
C17.9	Small intestine, unspecified	B_1_4	Digestive Cancers
C18	Malignant neoplasm of colon	B_1_4	Digestive Cancers
C18.0	Caecum	B_1_4	Digestive Cancers
C18.1	Appendix	B_1_4	Digestive Cancers
C18.2	Ascending colon	B_1_4	Digestive Cancers
C18.3	Hepatic flexure	B_1_4	Digestive Cancers
C18.4	Transverse colon	B_1_4	Digestive Cancers
C18.5	Splenic flexure	B_1_4	Digestive Cancers
C18.6	Descending colon	B_1_4	Digestive Cancers
C18.7	Sigmoid colon	B_1_4	Digestive Cancers
C18.8	Overlapping lesion of colon	B_1_4	Digestive Cancers
C18.9	Colon, unspecified	B_1_4	Digestive Cancers
C19	Malignant neoplasm of rectosigmoid junction	B_1_4	Digestive Cancers
C20	Malignant neoplasm of rectum	B_1_4	Digestive Cancers
C21	Malignant neoplasm of anus and anal canal	B_1_4	Digestive Cancers
C21.0	Anus, unspecified	B_1_4	Digestive Cancers
C21.1	Anal canal	B_1_4	Digestive Cancers
C21.2	Cloacogenic zone	B_1_4	Digestive Cancers
C21.8	Overlapping lesion of rectum, anus and anal canal	B_1_4	Digestive Cancers
C22	Malignant neoplasm of liver and intrahepatic bile ducts	B_1_2	Liver Cancer
C22.0	Liver cell carcinoma	B_1_2	Liver Cancer
C22.1	Intrahepatic bile duct carcinoma	B_1_2	Liver Cancer
C22.2	Hepatoblastoma	B_1_2	Liver Cancer
C22.3	Angiosarcoma of liver	B_1_2	Liver Cancer
C22.4	Other sarcomas of liver	B_1_2	Liver Cancer
C22.7	Other specified carcinomas of liver	B_1_2	Liver Cancer
C22.9	Liver, unspecified	B_1_2	Liver Cancer
C23	Malignant neoplasm of gallbladder	B_1_4	Digestive Cancers
C24	Malignant neoplasm of other and unspecified parts of biliary tract	B_1_4	Digestive Cancers
C24.0	Extrahepatic bile duct	B_1_4	Digestive Cancers
C24.1	Ampulla of Vater	B_1_4	Digestive Cancers
C24.8	Overlapping lesion of biliary tract	B_1_4	Digestive Cancers
C24.9	Biliary tract, unspecified	B_1_4	Digestive Cancers
C25	Malignant neoplasm of pancreas	B_1_4	Digestive Cancers
C25.0	Head of pancreas	B_1_4	Digestive Cancers
C25.1	Body of pancreas	B_1_4	Digestive Cancers
C25.2	Tail of pancreas	B_1_4	Digestive Cancers
C25.3	Pancreatic duct	B_1_4	Digestive Cancers
C25.4	Endocrine pancreas	B_1_4	Digestive Cancers
C25.7	Other parts of pancreas	B_1_4	Digestive Cancers
C25.8	Overlapping lesion of pancreas	B_1_4	Digestive Cancers
C25.9	Pancreas, unspecified	B_1_4	Digestive Cancers
C26	Malignant neoplasm of other and ill-defined digestive organs	B_1_4	Digestive Cancers
C26.0	Intestinal tract, part unspecified	B_1_4	Digestive Cancers
C26.1	Spleen	B_1_4	Digestive Cancers
C26.8	Overlapping lesion of digestive system	B_1_4	Digestive Cancers
C26.9	Ill-defined sites within the digestive system	B_1_4	Digestive Cancers
C30	Malignant neoplasm of nasal cavity and middle ear	B_1_6	Other Cancers
C30.0	Nasal cavity	B_1_6	Other Cancers
C30.1	Middle ear	B_1_6	Other Cancers
C31	Malignant neoplasm of accessory sinuses	B_1_6	Other Cancers
C31.0	Maxillary sinus	B_1_6	Other Cancers
C31.1	Ethmoidal sinus	B_1_6	Other Cancers
C31.2	Frontal sinus	B_1_6	Other Cancers
C31.3	Sphenoidal sinus	B_1_6	Other Cancers
C31.8	Overlapping lesion of accessory sinuses	B_1_6	Other Cancers
C31.9	Accessory sinus, unspecified	B_1_6	Other Cancers
C32	Malignant neoplasm of larynx	B_1_1	Lung Cancer
C32.0	Glottis	B_1_1	Lung Cancer
C32.1	Supraglottis	B_1_1	Lung Cancer
C32.2	Subglottis	B_1_1	Lung Cancer
C32.3	Laryngeal cartilage	B_1_1	Lung Cancer
C32.8	Overlapping lesion of larynx	B_1_1	Lung Cancer
C32.9	Larynx, unspecified	B_1_1	Lung Cancer
C33	Malignant neoplasm of trachea	B_1_1	Lung Cancer
C34	Malignant neoplasm of bronchus and lung	B_1_1	Lung Cancer
C34.0	Main bronchus	B_1_1	Lung Cancer
C34.1	Upper lobe, bronchus or lung	B_1_1	Lung Cancer
C34.2	Middle lobe, bronchus or lung	B_1_1	Lung Cancer
C34.3	Lower lobe, bronchus or lung	B_1_1	Lung Cancer
C34.8	Overlapping lesion of bronchus and lung	B_1_1	Lung Cancer
C34.9	Bronchus or lung, unspecified	B_1_1	Lung Cancer
C37	Malignant neoplasm of thymus	B_1_6	Other Cancers
C38	Malignant neoplasm of heart, mediastinum and pleura	B_1_6	Other Cancers
C38.0	Heart	B_1_6	Other Cancers
C38.1	Anterior mediastinum	B_1_6	Other Cancers
C38.2	Posterior mediastinum	B_1_6	Other Cancers
C38.3	Mediastinum, part unspecified	B_1_6	Other Cancers
C38.4	Pleura	B_1_6	Other Cancers
C38.8	Overlapping lesion of heart, mediastinum and pleura	B_1_6	Other Cancers
C39	Malignant neoplasm of other and ill-defined sites in the respiratory system and intrathoracic organs	B_1_1	Lung Cancer
C39.0	Upper respiratory tract, part unspecified	B_1_1	Lung Cancer
C39.8	Overlapping lesion of respiratory and intrathoracic organs	B_1_1	Lung Cancer
C39.9	Ill-defined sites within the respiratory system	B_1_1	Lung Cancer
C40	Malignant neoplasm of bone and articular cartilage of limbs	B_1_6	Other Cancers
C40.0	Scapula and long bones of upper limb	B_1_6	Other Cancers
C40.1	Short bones of upper limb	B_1_6	Other Cancers
C40.2	Long bones of lower limb	B_1_6	Other Cancers
C40.3	Short bones of lower limb	B_1_6	Other Cancers
C40.8	Overlapping lesion of bone and articular cartilage of limbs	B_1_6	Other Cancers
C40.9	Bone and articular cartilage of limb, unspecified	B_1_6	Other Cancers
C41	Malignant neoplasm of bone and articular cartilage of other and unspecified sites	B_1_6	Other Cancers
C41.0	Bones of skull and face	B_1_6	Other Cancers
C41.1	Mandible	B_1_6	Other Cancers
C41.2	Vertebral column	B_1_6	Other Cancers
C41.3	Ribs, sternum and clavicle	B_1_6	Other Cancers
C41.4	Pelvic bones, sacrum and coccyx	B_1_6	Other Cancers
C41.8	Overlapping lesion of bone and articular cartilage	B_1_6	Other Cancers
C41.9	Bone and articular cartilage, unspecified	B_1_6	Other Cancers
C43	Malignant melanoma of skin	B_1_6	Other Cancers
C43.0	Malignant melanoma of lip	B_1_6	Other Cancers
C43.1	Malignant melanoma of eyelid, including canthus	B_1_6	Other Cancers
C43.2	Malignant melanoma of ear and external auricular canal	B_1_6	Other Cancers
C43.3	Malignant melanoma of other and unspecified parts of face	B_1_6	Other Cancers
C43.4	Malignant melanoma of scalp and neck	B_1_6	Other Cancers
C43.5	Malignant melanoma of trunk	B_1_6	Other Cancers
C43.6	Malignant melanoma of upper limb, including shoulder	B_1_6	Other Cancers
C43.7	Malignant melanoma of lower limb, including hip	B_1_6	Other Cancers
C43.8	Overlapping malignant melanoma of skin	B_1_6	Other Cancers
C43.9	Malignant melanoma of skin, unspecified	B_1_6	Other Cancers
C44	Other malignant neoplasms of skin	B_1_6	Other Cancers
C44.0	Skin of lip	B_1_6	Other Cancers
C44.1	Skin of eyelid, including canthus	B_1_6	Other Cancers
C44.2	Skin of ear and external auricular canal	B_1_6	Other Cancers
C44.3	Skin of other and unspecified parts of face	B_1_6	Other Cancers
C44.4	Skin of scalp and neck	B_1_6	Other Cancers
C44.5	Skin of trunk	B_1_6	Other Cancers
C44.6	Skin of upper limb, including shoulder	B_1_6	Other Cancers
C44.7	Skin of lower limb, including hip	B_1_6	Other Cancers
C44.8	Overlapping lesion of skin	B_1_6	Other Cancers
C44.9	Malignant neoplasm of skin, unspecified	B_1_6	Other Cancers
C45	Mesothelioma	B_1_6	Other Cancers
C45.0	Mesothelioma of pleura	B_1_6	Other Cancers
C45.1	Mesothelioma of peritoneum	B_1_6	Other Cancers
C45.2	Mesothelioma of pericardium	B_1_6	Other Cancers
C45.7	Mesothelioma of other sites	B_1_6	Other Cancers
C45.9	Mesothelioma, unspecified	B_1_6	Other Cancers
C46	Kaposi's sarcoma	B_1_6	Other Cancers
C46.0	Kaposi's sarcoma of skin	B_1_6	Other Cancers
C46.1	Kaposi's sarcoma of soft tissue	B_1_6	Other Cancers
C46.2	Kaposi's sarcoma of palate	B_1_6	Other Cancers
C46.3	Kaposi's sarcoma of lymph nodes	B_1_6	Other Cancers
C46.7	Kaposi's sarcoma of other sites	B_1_6	Other Cancers
C46.8	Kaposi's sarcoma of multiple organs	B_1_6	Other Cancers
C46.9	Kaposi's sarcoma, unspecified	B_1_6	Other Cancers
C47	Malignant neoplasm of peripheral nerves and autonomic nervous system	B_1_6	Other Cancers
C47.0	Peripheral nerves of head, face and neck	B_1_6	Other Cancers
C47.1	Peripheral nerves of upper limb, including shoulder	B_1_6	Other Cancers
C47.2	Peripheral nerves of lower limb, including hip	B_1_6	Other Cancers
C47.3	Peripheral nerves of thorax	B_1_6	Other Cancers
C47.4	Peripheral nerves of abdomen	B_1_6	Other Cancers
C47.5	Peripheral nerves of pelvis	B_1_6	Other Cancers
C47.6	Peripheral nerves of trunk, unspecified	B_1_6	Other Cancers
C47.8	Overlapping lesion of peripheral nerves and autonomic nervous system	B_1_6	Other Cancers
C47.9	Peripheral nerves and autonomic nervous system, unspecified	B_1_6	Other Cancers
C48	Malignant neoplasm of retroperitoneum and peritoneum	B_1_6	Other Cancers
C48.0	Retroperitoneum	B_1_6	Other Cancers
C48.1	Specified parts of peritoneum	B_1_6	Other Cancers
C48.2	Peritoneum, unspecified	B_1_6	Other Cancers
C48.8	Overlapping lesion of retroperitoneum and peritoneum	B_1_6	Other Cancers
C49	Malignant neoplasm of other connective and soft tissue	B_1_6	Other Cancers
C49.0	Connective and soft tissue of head, face and neck	B_1_6	Other Cancers
C49.1	Connective and soft tissue of upper limb, including shoulder	B_1_6	Other Cancers
C49.2	Connective and soft tissue of lower limb, including hip	B_1_6	Other Cancers
C49.3	Connective and soft tissue of thorax	B_1_6	Other Cancers
C49.4	Connective and soft tissue of abdomen	B_1_6	Other Cancers
C49.5	Connective and soft tissue of pelvis	B_1_6	Other Cancers
C49.6	Connective and soft tissue of trunk, unspecified	B_1_6	Other Cancers
C49.8	Overlapping lesion of connective and soft tissue	B_1_6	Other Cancers
C49.9	Connective and soft tissue, unspecified	B_1_6	Other Cancers
C50	Malignant neoplasm of breast	B_1_3	Breast Cancer
C50.0	Nipple and areola	B_1_3	Breast Cancer
C50.1	Central portion of breast	B_1_3	Breast Cancer
C50.2	Upper-inner quadrant of breast	B_1_3	Breast Cancer
C50.3	Lower-inner quadrant of breast	B_1_3	Breast Cancer
C50.4	Upper-outer quadrant of breast	B_1_3	Breast Cancer
C50.5	Lower-outer quadrant of breast	B_1_3	Breast Cancer
C50.6	Axillary tail of breast	B_1_3	Breast Cancer
C50.8	Overlapping lesion of breast	B_1_3	Breast Cancer
C50.9	Breast, unspecified	B_1_3	Breast Cancer
C51	Malignant neoplasm of vulva	B_1_6	Other Cancers
C51.0	Labium majus	B_1_6	Other Cancers
C51.1	Labium minus	B_1_6	Other Cancers
C51.2	Clitoris	B_1_6	Other Cancers
C51.8	Overlapping lesion of vulva	B_1_6	Other Cancers
C51.9	Vulva, unspecified	B_1_6	Other Cancers
C52	Malignant neoplasm of vagina	B_1_6	Other Cancers
C53	Malignant neoplasm of cervix uteri	B_1_6	Other Cancers
C53.0	Endocervix	B_1_6	Other Cancers
C53.1	Exocervix	B_1_6	Other Cancers
C53.8	Overlapping lesion of cervix uteri	B_1_6	Other Cancers
C53.9	Cervix uteri, unspecified	B_1_6	Other Cancers
C54	Malignant neoplasm of corpus uteri	B_1_6	Other Cancers
C54.0	Isthmus uteri	B_1_6	Other Cancers
C54.1	Endometrium	B_1_6	Other Cancers
C54.2	Myometrium	B_1_6	Other Cancers
C54.3	Fundus uteri	B_1_6	Other Cancers
C54.8	Overlapping lesion of corpus uteri	B_1_6	Other Cancers
C54.9	Corpus uteri, unspecified	B_1_6	Other Cancers
C55	Malignant neoplasm of uterus, part unspecified	B_1_6	Other Cancers
C56	Malignant neoplasm of ovary	B_1_6	Other Cancers
C57	Malignant neoplasm of other and unspecified female genital organs	B_1_6	Other Cancers
C57.0	Fallopian tube	B_1_6	Other Cancers
C57.1	Broad ligament	B_1_6	Other Cancers
C57.2	Round ligament	B_1_6	Other Cancers
C57.3	Parametrium	B_1_6	Other Cancers
C57.4	Uterine adnexa, unspecified	B_1_6	Other Cancers
C57.7	Other specified female genital organs	B_1_6	Other Cancers
C57.8	Overlapping lesion of female genital organs	B_1_6	Other Cancers
C57.9	Female genital organ, unspecified	B_1_6	Other Cancers
C58	Malignant neoplasm of placenta	B_1_6	Other Cancers
C60	Malignant neoplasm of penis	B_1_6	Other Cancers
C60.0	Prepuce	B_1_6	Other Cancers
C60.1	Glans penis	B_1_6	Other Cancers
C60.2	Body of penis	B_1_6	Other Cancers
C60.8	Overlapping lesion of penis	B_1_6	Other Cancers
C60.9	Penis, unspecified	B_1_6	Other Cancers
C61	Malignant neoplasm of prostate	B_1_6	Other Cancers
C62	Malignant neoplasm of testis	B_1_6	Other Cancers
C62.0	Undescended testis	B_1_6	Other Cancers
C62.1	Descended testis	B_1_6	Other Cancers
C62.9	Testis, unspecified	B_1_6	Other Cancers
C63	Malignant neoplasm of other and unspecified male genital organs	B_1_6	Other Cancers
C63.0	Epididymis	B_1_6	Other Cancers
C63.1	Spermatic cord	B_1_6	Other Cancers
C63.2	Scrotum	B_1_6	Other Cancers
C63.7	Other specified male genital organs	B_1_6	Other Cancers
C63.8	Overlapping lesion of male genital organs	B_1_6	Other Cancers
C63.9	Male genital organ, unspecified	B_1_6	Other Cancers
C64	Malignant neoplasm of kidney, except renal pelvis	B_1_6	Other Cancers
C65	Malignant neoplasm of renal pelvis	B_1_6	Other Cancers
C66	Malignant neoplasm of ureter	B_1_6	Other Cancers
C67	Malignant neoplasm of bladder	B_1_6	Other Cancers
C67.0	Trigone of bladder	B_1_6	Other Cancers
C67.1	Dome of bladder	B_1_6	Other Cancers
C67.2	Lateral wall of bladder	B_1_6	Other Cancers
C67.3	Anterior wall of bladder	B_1_6	Other Cancers
C67.4	Posterior wall of bladder	B_1_6	Other Cancers
C67.5	Bladder neck	B_1_6	Other Cancers
C67.6	Ureteric orifice	B_1_6	Other Cancers
C67.7	Urachus	B_1_6	Other Cancers
C67.8	Overlapping lesion of bladder	B_1_6	Other Cancers
C67.9	Bladder, unspecified	B_1_6	Other Cancers
C68	Malignant neoplasm of other and unspecified urinary organs	B_1_6	Other Cancers
C68.0	Urethra	B_1_6	Other Cancers
C68.1	Paraurethral gland	B_1_6	Other Cancers
C68.8	Overlapping lesion of urinary organs	B_1_6	Other Cancers
C68.9	Urinary organ, unspecified	B_1_6	Other Cancers
C69	Malignant neoplasm of eye and adnexa	B_1_6	Other Cancers
C69.0	Conjunctiva	B_1_6	Other Cancers
C69.1	Cornea	B_1_6	Other Cancers
C69.2	Retina	B_1_6	Other Cancers
C69.3	Choroid	B_1_6	Other Cancers
C69.4	Ciliary body	B_1_6	Other Cancers
C69.5	Lacrimal gland and duct	B_1_6	Other Cancers
C69.6	Orbit	B_1_6	Other Cancers
C69.8	Overlapping lesion of eye and adnexa	B_1_6	Other Cancers
C69.9	Eye, unspecified	B_1_6	Other Cancers
C70	Malignant neoplasm of meninges	B_1_6	Other Cancers
C70.0	Cerebral meninges	B_1_6	Other Cancers
C70.1	Spinal meninges	B_1_6	Other Cancers
C70.9	Meninges, unspecified	B_1_6	Other Cancers
C71	Malignant neoplasm of brain	B_1_6	Other Cancers
C71.0	Cerebrum, except lobes and ventricles	B_1_6	Other Cancers
C71.1	Frontal lobe	B_1_6	Other Cancers
C71.2	Temporal lobe	B_1_6	Other Cancers
C71.3	Parietal lobe	B_1_6	Other Cancers
C71.4	Occipital lobe	B_1_6	Other Cancers
C71.5	Cerebral ventricle	B_1_6	Other Cancers
C71.6	Cerebellum	B_1_6	Other Cancers
C71.7	Brain stem	B_1_6	Other Cancers
C71.8	Overlapping lesion of brain	B_1_6	Other Cancers
C71.9	Brain, unspecified	B_1_6	Other Cancers
C72	Malignant neoplasm of spinal cord, cranial nerves and other parts of central nervous system	B_1_6	Other Cancers
C72.0	Spinal cord	B_1_6	Other Cancers
C72.1	Cauda equina	B_1_6	Other Cancers
C72.2	Olfactory nerve	B_1_6	Other Cancers
C72.3	Optic nerve	B_1_6	Other Cancers
C72.4	Acoustic nerve	B_1_6	Other Cancers
C72.5	Other and unspecified cranial nerves	B_1_6	Other Cancers
C72.8	Overlapping lesion of brain and other parts of central nervous system	B_1_6	Other Cancers
C72.9	Central nervous system, unspecified	B_1_6	Other Cancers
C73	Malignant neoplasm of thyroid gland	B_1_6	Other Cancers
C74	Malignant neoplasm of adrenal gland	B_1_6	Other Cancers
C74.0	Cortex of adrenal gland	B_1_6	Other Cancers
C74.1	Medulla of adrenal gland	B_1_6	Other Cancers
C74.9	Adrenal gland, unspecified	B_1_6	Other Cancers
C75	Malignant neoplasm of other endocrine glands and related structures	B_1_6	Other Cancers
C75.0	Parathyroid gland	B_1_6	Other Cancers
C75.1	Pituitary gland	B_1_6	Other Cancers
C75.2	Craniopharyngeal duct	B_1_6	Other Cancers
C75.3	Pineal gland	B_1_6	Other Cancers
C75.4	Carotid body	B_1_6	Other Cancers
C75.5	Aortic body and other paraganglia	B_1_6	Other Cancers
C75.8	Pluriglandular involvement, unspecified	B_1_6	Other Cancers
C75.9	Endocrine gland, unspecified	G_3	Ill-Defined Cancer
C76	Malignant neoplasm of other and ill-defined sites	G_3	Ill-Defined Cancer
C76.0	Head, face and neck	G_3	Ill-Defined Cancer
C76.1	Thorax	G_3	Ill-Defined Cancer
C76.2	Abdomen	G_3	Ill-Defined Cancer
C76.3	Pelvis	G_3	Ill-Defined Cancer
C76.4	Upper limb	G_3	Ill-Defined Cancer
C76.5	Lower limb	G_3	Ill-Defined Cancer
C76.7	Other ill-defined sites	G_3	Ill-Defined Cancer
C76.8	Overlapping lesion of other and ill-defined sites	G_3	Ill-Defined Cancer
C77	Secondary and unspecified malignant neoplasm of lymph nodes	B_1_6	Other Cancers
C77.0	Lymph nodes of head, face and neck	B_1_6	Other Cancers
C77.1	Intrathoracic lymph nodes	B_1_6	Other Cancers
C77.2	Intra-abdominal lymph nodes	B_1_6	Other Cancers
C77.3	Axillary and upper limb lymph nodes	B_1_6	Other Cancers
C77.4	Inguinal and lower limb lymph nodes	B_1_6	Other Cancers
C77.5	Intrapelvic lymph nodes	B_1_6	Other Cancers
C77.8	Lymph nodes of multiple regions	B_1_6	Other Cancers
C77.9	Lymph node, unspecified	B_1_6	Other Cancers
C78	Secondary malignant neoplasm of respiratory and digestive organs	B_1_6	Other Cancers
C78.0	Secondary malignant neoplasm of lung	B_1_6	Other Cancers
C78.1	Secondary malignant neoplasm of mediastinum	B_1_6	Other Cancers
C78.2	Secondary malignant neoplasm of pleura	B_1_6	Other Cancers
C78.3	Secondary malignant neoplasm of other and unspecified respiratory organs	B_1_6	Other Cancers
C78.4	Secondary malignant neoplasm of small intestine	B_1_6	Other Cancers
C78.5	Secondary malignant neoplasm of large intestine and rectum	B_1_6	Other Cancers
C78.6	Secondary malignant neoplasm of retroperitoneum and peritoneum	B_1_6	Other Cancers
C78.7	Secondary malignant neoplasm of liver	B_1_6	Other Cancers
C78.8	Secondary malignant neoplasm of other and unspecified digestive organs	B_1_6	Other Cancers
C79	Secondary malignant neoplasm of other sites	B_1_6	Other Cancers
C79.0	Secondary malignant neoplasm of kidney and renal pelvis	B_1_6	Other Cancers
C79.1	Secondary malignant neoplasm of bladder and other and unspecified urinary organs	B_1_6	Other Cancers
C79.2	Secondary malignant neoplasm of skin	B_1_6	Other Cancers
C79.3	Secondary malignant neoplasm of brain and cerebral meninges	B_1_6	Other Cancers
C79.4	Secondary malignant neoplasm of other and unspecified parts of nervous system	B_1_6	Other Cancers
C79.5	Secondary malignant neoplasm of bone and bone marrow	B_1_6	Other Cancers
C79.6	Secondary malignant neoplasm of ovary	B_1_6	Other Cancers
C79.7	Secondary malignant neoplasm of adrenal gland	B_1_6	Other Cancers
C79.8	Secondary malignant neoplasm of other specified sites	B_1_6	Other Cancers
C80	Malignant neoplasm without specification of site	G_3	Ill-Defined Cancer
C81	Hodgkin's disease	B_1_5	Lymphomas/Leukemias
C81.0	Lymphocytic predominance	B_1_5	Lymphomas/Leukemias
C81.1	Nodular sclerosis	B_1_5	Lymphomas/Leukemias
C81.2	Mixed cellularity	B_1_5	Lymphomas/Leukemias
C81.3	Lymphocytic depletion	B_1_5	Lymphomas/Leukemias
C81.7	Other Hodgkin's disease	B_1_5	Lymphomas/Leukemias
C81.9	Hodgkin's disease, unspecified	B_1_5	Lymphomas/Leukemias
C82	Follicular [nodular] non-Hodgkin's lymphoma	B_1_5	Lymphomas/Leukemias
C82.0	Small cleaved cell, follicular	B_1_5	Lymphomas/Leukemias
C82.1	Mixed small cleaved and large cell, follicular	B_1_5	Lymphomas/Leukemias
C82.2	Large cell, follicular	B_1_5	Lymphomas/Leukemias
C82.7	Other types of follicular non-Hodgkin's lymphoma	B_1_5	Lymphomas/Leukemias
C82.9	Follicular non-Hodgkin's lymphoma, unspecified	B_1_5	Lymphomas/Leukemias
C83	Diffuse non-Hodgkin's lymphoma	B_1_5	Lymphomas/Leukemias
C83.0	Small cell (diffuse)	B_1_5	Lymphomas/Leukemias
C83.1	Small cleaved cell (diffuse)	B_1_5	Lymphomas/Leukemias
C83.2	Mixed small and large cell (diffuse)	B_1_5	Lymphomas/Leukemias
C83.3	Large cell (diffuse)	B_1_5	Lymphomas/Leukemias
C83.4	Immunoblastic (diffuse)	B_1_5	Lymphomas/Leukemias
C83.5	Lymphoblastic (diffuse)	B_1_5	Lymphomas/Leukemias
C83.6	Undifferentiated (diffuse)	B_1_5	Lymphomas/Leukemias
C83.7	Burkitt's tumour	B_1_5	Lymphomas/Leukemias
C83.8	Other types of diffuse non-Hodgkin's lymphoma	B_1_5	Lymphomas/Leukemias
C83.9	Diffuse non-Hodgkin's lymphoma, unspecified	B_1_5	Lymphomas/Leukemias
C84	Peripheral and cutaneous T-cell lymphomas	B_1_5	Lymphomas/Leukemias
C84.0	Mycosis fungoides	B_1_5	Lymphomas/Leukemias
C84.1	Sézary's disease	B_1_5	Lymphomas/Leukemias
C84.2	T-zone lymphoma	B_1_5	Lymphomas/Leukemias
C84.3	Lymphoepithelioid lymphoma	B_1_5	Lymphomas/Leukemias
C84.4	Peripheral T-cell lymphoma	B_1_5	Lymphomas/Leukemias
C84.5	Other and unspecified T-cell lymphomas	B_1_5	Lymphomas/Leukemias
C85	Other and unspecified types of non-Hodgkin's lymphoma	B_1_5	Lymphomas/Leukemias
C85.0	Lymphosarcoma	B_1_5	Lymphomas/Leukemias
C85.1	B-cell lymphoma, unspecified	B_1_5	Lymphomas/Leukemias
C85.7	Other specified types of non-Hodgkin's lymphoma	B_1_5	Lymphomas/Leukemias
C85.9	Non-Hodgkin's lymphoma, unspecified type	B_1_5	Lymphomas/Leukemias
C88	Malignant immunoproliferative diseases	B_1_5	Lymphomas/Leukemias
C88.0	Waldenström's macroglobulinaemia	B_1_5	Lymphomas/Leukemias
C88.1	Alpha heavy chain disease	B_1_5	Lymphomas/Leukemias
C88.2	Gamma heavy chain disease	B_1_5	Lymphomas/Leukemias
C88.3	Immunoproliferative small intestinal disease	B_1_5	Lymphomas/Leukemias
C88.7	Other malignant immunoproliferative diseases	B_1_5	Lymphomas/Leukemias
C88.9	Malignant immunoproliferative disease, unspecified	B_1_5	Lymphomas/Leukemias
C90	Multiple myeloma and malignant plasma cell neoplasms	B_1_5	Lymphomas/Leukemias
C90.0	Multiple myeloma	B_1_5	Lymphomas/Leukemias
C90.1	Plasma cell leukaemia	B_1_5	Lymphomas/Leukemias
C90.2	Plasmacytoma, extramedullary	B_1_5	Lymphomas/Leukemias
C91	Lymphoid leukaemia	B_1_5	Lymphomas/Leukemias
C91.0	Acute lymphoblastic leukaemia	B_1_5	Lymphomas/Leukemias
C91.1	Chronic lymphocytic leukaemia	B_1_5	Lymphomas/Leukemias
C91.2	Subacute lymphocytic leukaemia	B_1_5	Lymphomas/Leukemias
C91.3	Prolymphocytic leukaemia	B_1_5	Lymphomas/Leukemias
C91.4	Hairy-cell leukaemia	B_1_5	Lymphomas/Leukemias
C91.5	Adult T-cell leukaemia	B_1_5	Lymphomas/Leukemias
C91.7	Other lymphoid leukaemia	B_1_5	Lymphomas/Leukemias
C91.9	Lymphoid leukaemia, unspecified	B_1_5	Lymphomas/Leukemias
C92	Myeloid leukaemia	B_1_5	Lymphomas/Leukemias
C92.0	Acute myeloid leukaemia	B_1_5	Lymphomas/Leukemias
C92.1	Chronic myeloid leukaemia	B_1_5	Lymphomas/Leukemias
C92.2	Subacute myeloid leukaemia	B_1_5	Lymphomas/Leukemias
C92.3	Myeloid sarcoma	B_1_5	Lymphomas/Leukemias
C92.4	Acute promyelocytic leukaemia	B_1_5	Lymphomas/Leukemias
C92.5	Acute myelomonocytic leukaemia	B_1_5	Lymphomas/Leukemias
C92.7	Other myeloid leukaemia	B_1_5	Lymphomas/Leukemias
C92.9	Myeloid leukaemia, unspecified	B_1_5	Lymphomas/Leukemias
C93	Monocytic leukaemia	B_1_5	Lymphomas/Leukemias
C93.0	Acute monocytic leukaemia	B_1_5	Lymphomas/Leukemias
C93.1	Chronic monocytic leukaemia	B_1_5	Lymphomas/Leukemias
C93.2	Subacute monocytic leukaemia	B_1_5	Lymphomas/Leukemias
C93.7	Other monocytic leukaemia	B_1_5	Lymphomas/Leukemias
C93.9	Monocytic leukaemia, unspecified	B_1_5	Lymphomas/Leukemias
C94	Other leukaemias of specified cell type	B_1_5	Lymphomas/Leukemias
C94.0	Acute erythraemia and erythroleukaemia	B_1_5	Lymphomas/Leukemias
C94.1	Chronic erythraemia	B_1_5	Lymphomas/Leukemias
C94.2	Acute megakaryoblastic leukaemia	B_1_5	Lymphomas/Leukemias
C94.3	Mast cell leukaemia	B_1_5	Lymphomas/Leukemias
C94.4	Acute panmyelosis	B_1_5	Lymphomas/Leukemias
C94.5	Acute myelofibrosis	B_1_5	Lymphomas/Leukemias
C94.7	Other specified leukaemias	B_1_5	Lymphomas/Leukemias
C95	Leukaemia of unspecified cell type	B_1_5	Lymphomas/Leukemias
C95.0	Acute leukaemia of unspecified cell type	B_1_5	Lymphomas/Leukemias
C95.1	Chronic leukaemia of unspecified cell type	B_1_5	Lymphomas/Leukemias
C95.2	Subacute leukaemia of unspecified cell type	B_1_5	Lymphomas/Leukemias
C95.7	Other leukaemia of unspecified cell type	B_1_5	Lymphomas/Leukemias
C95.9	Leukaemia, unspecified	B_1_5	Lymphomas/Leukemias
C96	Other and unspecified malignant neoplasms of lymphoid, haematopoietic and related tissue	B_1_5	Lymphomas/Leukemias
C96.0	Letterer-Siwe disease	B_1_5	Lymphomas/Leukemias
C96.1	Malignant histiocytosis	B_1_5	Lymphomas/Leukemias
C96.2	Malignant mast cell tumour	B_1_5	Lymphomas/Leukemias
C96.3	True histiocytic lymphoma	B_1_5	Lymphomas/Leukemias
C96.7	Other specified malignant neoplasms of lymphoid, haematopoietic and related tissue	B_1_5	Lymphomas/Leukemias
C96.9	Malignant neoplasm of lymphoid, haematopoietic and related tissue, unspecified	B_1_5	Lymphomas/Leukemias
C97	Malignant neoplasms of independent (primary) multiple sites	B_1_6	Other Cancers
D00	Carcinoma in situ of oral cavity, oesophagus and stomach	B_1_4	Digestive Cancers
D00.0	Lip, oral cavity and pharynx	B_1_4	Digestive Cancers
D00.1	Oesophagus	B_1_4	Digestive Cancers
D00.2	Stomach	B_1_4	Digestive Cancers
D01	Carcinoma in situ of other and unspecified digestive organs	B_1_4	Digestive Cancers
D01.0	Colon	B_1_4	Digestive Cancers
D01.1	Rectosigmoid junction	B_1_4	Digestive Cancers
D01.2	Rectum	B_1_4	Digestive Cancers
D01.3	Anus and anal canal	B_1_4	Digestive Cancers
D01.4	Other and unspecified parts of intestine	B_1_4	Digestive Cancers
D01.5	Liver, gallbladder and bile ducts	B_1_2	Liver Cancer
D01.7	Other specified digestive organs	B_1_4	Digestive Cancers
D01.9	Digestive organ, unspecified	B_1_4	Digestive Cancers
D02	Carcinoma in situ of middle ear and respiratory system	B_1_1	Lung Cancer
D02.0	Larynx	B_1_1	Lung Cancer
D02.1	Trachea	B_1_1	Lung Cancer
D02.2	Bronchus and lung	B_1_1	Lung Cancer
D02.3	Other parts of respiratory system	B_1_1	Lung Cancer
D02.4	Respiratory system, unspecified	B_1_1	Lung Cancer
D03	Melanoma in situ	B_1_6	Other Cancers
D03.0	Melanoma in situ of lip	B_1_6	Other Cancers
D03.1	Melanoma in situ of eyelid, including canthus	B_1_6	Other Cancers
D03.2	Melanoma in situ of ear and external auricular canal	B_1_6	Other Cancers
D03.3	Melanoma in situ of other and unspecified parts of face	B_1_6	Other Cancers
D03.4	Melanoma in situ of scalp and neck	B_1_6	Other Cancers
D03.5	Melanoma in situ of trunk	B_1_6	Other Cancers
D03.6	Melanoma in situ of upper limb, including shoulder	B_1_6	Other Cancers
D03.7	Melanoma in situ of lower limb, including hip	B_1_6	Other Cancers
D03.8	Melanoma in situ of other sites	B_1_6	Other Cancers
D03.9	Melanoma in situ, unspecified	B_1_6	Other Cancers
D04	Carcinoma in situ of skin	B_1_6	Other Cancers
D04.0	Skin of lip	B_1_6	Other Cancers
D04.1	Skin of eyelid, including canthus	B_1_6	Other Cancers
D04.2	Skin of ear and external auricular canal	B_1_6	Other Cancers
D04.3	Skin of other and unspecified parts of face	B_1_6	Other Cancers
D04.4	Skin of scalp and neck	B_1_6	Other Cancers
D04.5	Skin of trunk	B_1_6	Other Cancers
D04.6	Skin of upper limb, including shoulder	B_1_6	Other Cancers
D04.7	Skin of lower limb, including hip	B_1_6	Other Cancers
D04.8	Skin of other sites	B_1_6	Other Cancers
D04.9	Skin, unspecified	B_1_6	Other Cancers
D05	Carcinoma in situ of breast	B_1_3	Breast Cancer
D05.0	Lobular carcinoma in situ	B_1_3	Breast Cancer
D05.1	Intraductal carcinoma in situ	B_1_3	Breast Cancer
D05.7	Other carcinoma in situ of breast	B_1_3	Breast Cancer
D05.9	Carcinoma in situ of breast, unspecified	B_1_3	Breast Cancer
D06	Carcinoma in situ of cervix uteri	B_1_6	Other Cancers
D06.0	Endocervix	B_1_6	Other Cancers
D06.1	Exocervix	B_1_6	Other Cancers
D06.7	Other parts of cervix	B_1_6	Other Cancers
D06.9	Cervix, unspecified	B_1_6	Other Cancers
D07	Carcinoma in situ of other and unspecified genital organs	B_1_6	Other Cancers
D07.0	Endometrium	B_1_6	Other Cancers
D07.1	Vulva	B_1_6	Other Cancers
D07.2	Vagina	B_1_6	Other Cancers
D07.3	Other and unspecified female genital organs	B_1_6	Other Cancers
D07.4	Penis	B_1_6	Other Cancers
D07.5	Prostate	B_1_6	Other Cancers
D07.6	Other and unspecified male genital organs	B_1_6	Other Cancers
D09	Carcinoma in situ of other and unspecified sites	B_1_6	Other Cancers
D09.0	Bladder	B_1_6	Other Cancers
D09.1	Other and unspecified urinary organs	B_1_6	Other Cancers
D09.2	Eye	B_1_6	Other Cancers
D09.3	Thyroid and other endocrine glands	B_1_6	Other Cancers
D09.7	Carcinoma in situ of other specified sites	B_1_6	Other Cancers
D09.9	Carcinoma in situ, unspecified	G_3	Ill-Defined Cancer
D10	Benign neoplasm of mouth and pharynx	B_1_4	Digestive Cancers
D10.0	Lip	B_1_4	Digestive Cancers
D10.1	Tongue	B_1_4	Digestive Cancers
D10.2	Floor of mouth	B_1_4	Digestive Cancers
D10.3	Other and unspecified parts of mouth	B_1_4	Digestive Cancers
D10.4	Tonsil	B_1_4	Digestive Cancers
D10.5	Other parts of oropharynx	B_1_4	Digestive Cancers
D10.6	Nasopharynx	B_1_4	Digestive Cancers
D10.7	Hypopharynx	B_1_4	Digestive Cancers
D10.9	Pharynx, unspecified	B_1_4	Digestive Cancers
D11	Benign neoplasm of major salivary glands	B_1_4	Digestive Cancers
D11.0	Parotid gland	B_1_4	Digestive Cancers
D11.7	Other major salivary glands	B_1_4	Digestive Cancers
D11.9	Major salivary gland, unspecified	B_1_4	Digestive Cancers
D12	Benign neoplasm of colon, rectum, anus and anal canal	B_1_4	Digestive Cancers
D12.0	Caecum	B_1_4	Digestive Cancers
D12.1	Appendix	B_1_4	Digestive Cancers
D12.2	Ascending colon	B_1_4	Digestive Cancers
D12.3	Transverse colon	B_1_4	Digestive Cancers
D12.4	Descending colon	B_1_4	Digestive Cancers
D12.5	Sigmoid colon	B_1_4	Digestive Cancers
D12.6	Colon, unspecified	B_1_4	Digestive Cancers
D12.7	Rectosigmoid junction	B_1_4	Digestive Cancers
D12.8	Rectum	B_1_4	Digestive Cancers
D12.9	Anus and anal canal	B_1_4	Digestive Cancers
D13	Benign neoplasm of other and ill-defined parts of digestive system	B_1_4	Digestive Cancers
D13.0	Oesophagus	B_1_4	Digestive Cancers
D13.1	Stomach	B_1_4	Digestive Cancers
D13.2	Duodenum	B_1_4	Digestive Cancers
D13.3	Other and unspecified parts of small intestine	B_1_4	Digestive Cancers
D13.4	Liver	B_1_2	Liver Cancer
D13.5	Extrahepatic bile ducts	B_1_4	Digestive Cancers
D13.6	Pancreas	B_1_4	Digestive Cancers
D13.7	Endocrine pancreas	B_1_4	Digestive Cancers
D13.9	Ill-defined sites within the digestive system	B_1_4	Digestive Cancers
D14	Benign neoplasm of middle ear and respiratory system	B_1_1	Lung Cancer
D14.0	Middle ear, nasal cavity and accessory sinuses	B_1_6	Other Cancers
D14.1	Larynx	B_1_1	Lung Cancer
D14.2	Trachea	B_1_1	Lung Cancer
D14.3	Bronchus and lung	B_1_1	Lung Cancer
D14.4	Respiratory system, unspecified	B_1_1	Lung Cancer
D15	Benign neoplasm of other and unspecified intrathoracic organs	B_1_6	Other Cancers
D15.0	Thymus	B_1_6	Other Cancers
D15.1	Heart	B_1_6	Other Cancers
D15.2	Mediastinum	B_1_6	Other Cancers
D15.7	Other specified intrathoracic organs	B_1_6	Other Cancers
D15.9	Intrathoracic organ, unspecified	B_1_6	Other Cancers
D16	Benign neoplasm of bone and articular cartilage	B_1_6	Other Cancers
D16.0	Scapula and long bones of upper limb	B_1_6	Other Cancers
D16.1	Short bones of upper limb	B_1_6	Other Cancers
D16.2	Long bones of lower limb	B_1_6	Other Cancers
D16.3	Short bones of lower limb	B_1_6	Other Cancers
D16.4	Bones of skull and face	B_1_6	Other Cancers
D16.5	Lower jaw bone	B_1_6	Other Cancers
D16.6	Vertebral column	B_1_6	Other Cancers
D16.7	Ribs, sternum and clavicle	B_1_6	Other Cancers
D16.8	Pelvic bones, sacrum and coccyx	B_1_6	Other Cancers
D16.9	Bone and articular cartilage, unspecified	B_1_6	Other Cancers
D17	Benign lipomatous neoplasm	B_1_6	Other Cancers
D17.0	Benign lipomatous neoplasm of skin and subcutaneous tissue of head, face and neck	B_1_6	Other Cancers
D17.1	Benign lipomatous neoplasm of skin and subcutaneous tissue of trunk	B_1_6	Other Cancers
D17.2	Benign lipomatous neoplasm of skin and subcutaneous tissue of limbs	B_1_6	Other Cancers
D17.3	Benign lipomatous neoplasm of skin and subcutaneous tissue of other and unspecified sites	B_1_6	Other Cancers
D17.4	Benign lipomatous neoplasm of intrathoracic organs	B_1_6	Other Cancers
D17.5	Benign lipomatous neoplasm of intra-abdominal organs	B_1_6	Other Cancers
D17.6	Benign lipomatous neoplasm of spermatic cord	B_1_6	Other Cancers
D17.7	Benign lipomatous neoplasm of other sites	B_1_6	Other Cancers
D17.9	Benign lipomatous neoplasm, unspecified	B_1_6	Other Cancers
D18	Haemangioma and lymphangioma, any site	B_1_6	Other Cancers
D18.0	Haemangioma, any site	B_1_6	Other Cancers
D18.1	Lymphangioma, any site	B_1_6	Other Cancers
D19	Benign neoplasm of mesothelial tissue	B_1_6	Other Cancers
D19.0	Mesothelial tissue of pleura	B_1_6	Other Cancers
D19.1	Mesothelial tissue of peritoneum	B_1_6	Other Cancers
D19.7	Mesothelial tissue of other sites	B_1_6	Other Cancers
D19.9	Mesothelial tissue, unspecified	B_1_6	Other Cancers
D20	Benign neoplasm of soft tissue of retroperitoneum and peritoneum	B_1_6	Other Cancers
D20.0	Retroperitoneum	B_1_6	Other Cancers
D20.1	Peritoneum	B_1_6	Other Cancers
D21	Other benign neoplasms of connective and other soft tissue	B_1_6	Other Cancers
D21.0	Connective and other soft tissue of head, face and neck	B_1_6	Other Cancers
D21.1	Connective and other soft tissue of upper limb, including shoulder	B_1_6	Other Cancers
D21.2	Connective and other soft tissue of lower limb, including hip	B_1_6	Other Cancers
D21.3	Connective and other soft tissue of thorax	B_1_6	Other Cancers
D21.4	Connective and other soft tissue of abdomen	B_1_6	Other Cancers
D21.5	Connective and other soft tissue of pelvis	B_1_6	Other Cancers
D21.6	Connective and other soft tissue of trunk, unspecified	B_1_6	Other Cancers
D21.9	Connective and other soft tissue, unspecified	B_1_6	Other Cancers
D22	Melanocytic naevi	B_1_6	Other Cancers
D22.0	Melanocytic naevi of lip	B_1_6	Other Cancers
D22.1	Melanocytic naevi of eyelid, including canthus	B_1_6	Other Cancers
D22.2	Melanocytic naevi of ear and external auricular canal	B_1_6	Other Cancers
D22.3	Melanocytic naevi of other and unspecified parts of face	B_1_6	Other Cancers
D22.4	Melanocytic naevi of scalp and neck	B_1_6	Other Cancers
D22.5	Melanocytic naevi of trunk	B_1_6	Other Cancers
D22.6	Melanocytic naevi of upper limb, including shoulder	B_1_6	Other Cancers
D22.7	Melanocytic naevi of lower limb, including hip	B_1_6	Other Cancers
D22.9	Melanocytic naevi, unspecified	B_1_6	Other Cancers
D23	Other benign neoplasms of skin	B_1_6	Other Cancers
D23.0	Skin of lip	B_1_6	Other Cancers
D23.1	Skin of eyelid, including canthus	B_1_6	Other Cancers
D23.2	Skin of ear and external auricular canal	B_1_6	Other Cancers
D23.3	Skin of other and unspecified parts of face	B_1_6	Other Cancers
D23.4	Skin of scalp and neck	B_1_6	Other Cancers
D23.5	Skin of trunk	B_1_6	Other Cancers
D23.6	Skin of upper limb, including shoulder	B_1_6	Other Cancers
D23.7	Skin of lower limb, including hip	B_1_6	Other Cancers
D23.9	Skin, unspecified	B_1_6	Other Cancers
D24	Benign neoplasm of breast	B_1_6	Other Cancers
D25	Leiomyoma of uterus	B_1_6	Other Cancers
D25.0	Submucous leiomyoma of uterus	B_1_6	Other Cancers
D25.1	Intramural leiomyoma of uterus	B_1_6	Other Cancers
D25.2	Subserosal leiomyoma of uterus	B_1_6	Other Cancers
D25.9	Leiomyoma of uterus, unspecified	B_1_6	Other Cancers
D26	Other benign neoplasms of uterus	B_1_6	Other Cancers
D26.0	Cervix uteri	B_1_6	Other Cancers
D26.1	Corpus uteri	B_1_6	Other Cancers
D26.7	Other parts of uterus	B_1_6	Other Cancers
D26.9	Uterus, unspecified	B_1_6	Other Cancers
D27	Benign neoplasm of ovary	B_1_6	Other Cancers
D28	Benign neoplasm of other and unspecified female genital organs	B_1_6	Other Cancers
D28.0	Vulva	B_1_6	Other Cancers
D28.1	Vagina	B_1_6	Other Cancers
D28.2	Uterine tubes and ligaments	B_1_6	Other Cancers
D28.7	Other specified female genital organs	B_1_6	Other Cancers
D28.9	Female genital organ, unspecified	B_1_6	Other Cancers
D29	Benign neoplasm of male genital organs	B_1_6	Other Cancers
D29.0	Penis	B_1_6	Other Cancers
D29.1	Prostate	B_1_6	Other Cancers
D29.2	Testis	B_1_6	Other Cancers
D29.3	Epididymis	B_1_6	Other Cancers
D29.4	Scrotum	B_1_6	Other Cancers
D29.7	Other male genital organs	B_1_6	Other Cancers
D29.9	Male genital organ, unspecified	B_1_6	Other Cancers
D30	Benign neoplasm of urinary organs	B_1_6	Other Cancers
D30.0	Kidney	B_1_6	Other Cancers
D30.1	Renal pelvis	B_1_6	Other Cancers
D30.2	Ureter	B_1_6	Other Cancers
D30.3	Bladder	B_1_6	Other Cancers
D30.4	Urethra	B_1_6	Other Cancers
D30.7	Other urinary organs	B_1_6	Other Cancers
D30.9	Urinary organ, unspecified	B_1_6	Other Cancers
D31	Benign neoplasm of eye and adnexa	B_1_6	Other Cancers
D31.0	Conjunctiva	B_1_6	Other Cancers
D31.1	Cornea	B_1_6	Other Cancers
D31.2	Retina	B_1_6	Other Cancers
D31.3	Choroid	B_1_6	Other Cancers
D31.4	Ciliary body	B_1_6	Other Cancers
D31.5	Lacrimal gland and duct	B_1_6	Other Cancers
D31.6	Orbit, unspecified	B_1_6	Other Cancers
D31.9	Eye, unspecified	B_1_6	Other Cancers
D32	Benign neoplasm of meninges	B_1_6	Other Cancers
D32.0	Cerebral meninges	B_1_6	Other Cancers
D32.1	Spinal meninges	B_1_6	Other Cancers
D32.9	Meninges, unspecified	B_1_6	Other Cancers
D33	Benign neoplasm of brain and other parts of central nervous system	B_1_6	Other Cancers
D33.0	Brain, supratentorial	B_1_6	Other Cancers
D33.1	Brain, infratentorial	B_1_6	Other Cancers
D33.2	Brain, unspecified	B_1_6	Other Cancers
D33.3	Cranial nerves	B_1_6	Other Cancers
D33.4	Spinal cord	B_1_6	Other Cancers
D33.7	Other specified parts of central nervous system	B_1_6	Other Cancers
D33.9	Central nervous system, unspecified	B_1_6	Other Cancers
D34	Benign neoplasm of thyroid gland	B_1_6	Other Cancers
D35	Benign neoplasm of other and unspecified endocrine glands	B_1_6	Other Cancers
D35.0	Adrenal gland	B_1_6	Other Cancers
D35.1	Parathyroid gland	B_1_6	Other Cancers
D35.2	Pituitary gland	B_1_6	Other Cancers
D35.3	Craniopharyngeal duct	B_1_6	Other Cancers
D35.4	Pineal gland	B_1_6	Other Cancers
D35.5	Carotid body	B_1_6	Other Cancers
D35.6	Aortic body and other paraganglia	B_1_6	Other Cancers
D35.7	Other specified endocrine glands	B_1_6	Other Cancers
D35.8	Pluriglandular involvement	B_1_6	Other Cancers
D35.9	Endocrine gland, unspecified	B_1_6	Other Cancers
D36	Benign neoplasm of other and unspecified sites	B_1_6	Other Cancers
D36.0	Lymph nodes	B_1_6	Other Cancers
D36.1	Peripheral nerves and autonomic nervous system	B_1_6	Other Cancers
D36.7	Other specified sites	B_1_6	Other Cancers
D36.9	Benign neoplasm of unspecified site	B_1_6	Other Cancers
D37	Neoplasm of uncertain or unknown behaviour of oral cavity and digestive organs	B_1_4	Digestive Cancers
D37.0	Lip, oral cavity and pharynx	B_1_4	Digestive Cancers
D37.1	Stomach	B_1_4	Digestive Cancers
D37.2	Small intestine	B_1_4	Digestive Cancers
D37.3	Appendix	B_1_4	Digestive Cancers
D37.4	Colon	B_1_4	Digestive Cancers
D37.5	Rectum	B_1_4	Digestive Cancers
D37.6	Liver, gallbladder and bile ducts	B_1_2	Liver Cancer
D37.7	Other digestive organs	B_1_4	Digestive Cancers
D37.9	Digestive organ, unspecified	B_1_4	Digestive Cancers
D38	Neoplasm of uncertain or unknown behaviour of middle ear and respiratory and intrathoracic organs	B_1_1	Lung Cancer
D38.0	Larynx	B_1_1	Lung Cancer
D38.1	Trachea, bronchus and lung	B_1_1	Lung Cancer
D38.2	Pleura	B_1_1	Lung Cancer
D38.3	Mediastinum	B_1_1	Lung Cancer
D38.4	Thymus	B_1_1	Lung Cancer
D38.5	Other respiratory organs	B_1_1	Lung Cancer
D38.6	Respiratory organ, unspecified	B_1_1	Lung Cancer
D39	Neoplasm of uncertain or unknown behaviour of female genital organs	B_1_6	Other Cancers
D39.0	Uterus	B_1_6	Other Cancers
D39.1	Ovary	B_1_6	Other Cancers
D39.2	Placenta	B_1_6	Other Cancers
D39.7	Other female genital organs	B_1_6	Other Cancers
D39.9	Female genital organ, unspecified	B_1_6	Other Cancers
D40	Neoplasm of uncertain or unknown behaviour of male genital organs	B_1_6	Other Cancers
D40.0	Prostate	B_1_6	Other Cancers
D40.1	Testis	B_1_6	Other Cancers
D40.7	Other male genital organs	B_1_6	Other Cancers
D40.9	Male genital organ, unspecified	B_1_6	Other Cancers
D41	Neoplasm of uncertain or unknown behaviour of urinary organs	B_1_6	Other Cancers
D41.0	Kidney	B_1_6	Other Cancers
D41.1	Renal pelvis	B_1_6	Other Cancers
D41.2	Ureter	B_1_6	Other Cancers
D41.3	Urethra	B_1_6	Other Cancers
D41.4	Bladder	B_1_6	Other Cancers
D41.7	Other urinary organs	B_1_6	Other Cancers
D41.9	Urinary organ, unspecified	B_1_6	Other Cancers
D42	Neoplasm of uncertain or unknown behaviour of meninges	B_1_6	Other Cancers
D42.0	Cerebral meninges	B_1_6	Other Cancers
D42.1	Spinal meninges	B_1_6	Other Cancers
D42.9	Meninges, unspecified	B_1_6	Other Cancers
D43	Neoplasm of uncertain or unknown behaviour of brain and central nervous system	B_1_6	Other Cancers
D43.0	Brain, supratentorial	B_1_6	Other Cancers
D43.1	Brain, infratentorial	B_1_6	Other Cancers
D43.2	Brain, unspecified	B_1_6	Other Cancers
D43.3	Cranial nerves	B_1_6	Other Cancers
D43.4	Spinal cord	B_1_6	Other Cancers
D43.7	Other parts of central nervous system	B_1_6	Other Cancers
D43.9	Central nervous system, unspecified	B_1_6	Other Cancers
D44	Neoplasm of uncertain or unknown behaviour of endocrine glands	B_1_6	Other Cancers
D44.0	Thyroid gland	B_1_6	Other Cancers
D44.1	Adrenal gland	B_1_6	Other Cancers
D44.2	Parathyroid gland	B_1_6	Other Cancers
D44.3	Pituitary gland	B_1_6	Other Cancers
D44.4	Craniopharyngeal duct	B_1_6	Other Cancers
D44.5	Pineal gland	B_1_6	Other Cancers
D44.6	Carotid body	B_1_6	Other Cancers
D44.7	Aortic body and other paraganglia	B_1_6	Other Cancers
D44.8	Pluriglandular involvement	B_1_6	Other Cancers
D44.9	Endocrine gland, unspecified	B_1_6	Other Cancers
D45	Polycythaemia vera	B_1_6	Other Cancers
D46	Myelodysplastic syndromes	B_1_6	Other Cancers
D46.0	Refractory anaemia without sideroblasts, so stated	B_1_6	Other Cancers
D46.1	Refractory anaemia with sideroblasts	B_1_6	Other Cancers
D46.2	Refractory anaemia with excess of blasts	B_1_6	Other Cancers
D46.3	Refractory anaemia with excess of blasts with transformation	B_1_6	Other Cancers
D46.4	Refractory anaemia, unspecified	B_1_6	Other Cancers
D46.7	Other myelodysplastic syndromes	B_1_6	Other Cancers
D46.9	Myelodysplastic syndrome, unspecified	B_1_6	Other Cancers
D47	Other neoplasms of uncertain or unknown behaviour of lymphoid, haematopoietic and related tissue	B_1_6	Other Cancers
D47.0	Histiocytic and mast cell tumours of uncertain and unknown behaviour	B_1_6	Other Cancers
D47.1	Chronic myeloproliferative disease	B_1_6	Other Cancers
D47.2	Monoclonal gammopathy	B_1_6	Other Cancers
D47.3	Essential (haemorrhagic) thrombocythaemia	B_1_6	Other Cancers
D47.7	Other specified neoplasms of uncertain or unknown behaviour of lymphoid, haematopoietic and related tissue	B_1_6	Other Cancers
D47.9	Neoplasm of uncertain or unknown behaviour of lymphoid, haematopoietic and related tissue, unspecified	B_1_6	Other Cancers
D48	Neoplasm of uncertain or unknown behaviour of other and unspecified sites	B_1_6	Other Cancers
D48.0	Bone and articular cartilage	B_1_6	Other Cancers
D48.1	Connective and other soft tissue	B_1_6	Other Cancers
D48.2	Peripheral nerves and autonomic nervous system	B_1_6	Other Cancers
D48.3	Retroperitoneum	B_1_6	Other Cancers
D48.4	Peritoneum	B_1_6	Other Cancers
D48.5	Skin	B_1_6	Other Cancers
D48.6	Breast	B_1_3	Breast Cancer
D48.7	Other specified sites	B_1_6	Other Cancers
D48.9	Neoplasm of uncertain or unknown behaviour, unspecified	G_3	Ill-Defined Cancer
(C00-D48)	Neoplasms
D50	Iron deficiency anaemia	A_5	Other Communicable
D50.0	Iron deficiency anaemia secondary to blood loss (chronic)	A_5	Other Communicable
D50.1	Sideropenic dysphagia	A_5	Other Communicable
D50.8	Other iron deficiency anaemias	A_5	Other Communicable
D50.9	Iron deficiency anaemia, unspecified	A_5	Other Communicable
D51	Vitamin B 12 deficiency anaemia	A_5	Other Communicable
D51.0	Vitamin B 12 deficiency anaemia due to intrinsic factor deficiency	A_5	Other Communicable
D51.1	Vitamin B 12 deficiency anaemia due to selective vitamin B 12 malabsorption with proteinuria	A_5	Other Communicable
D51.2	Transcobalamin II deficiency	A_5	Other Communicable
D51.3	Other dietary vitamin B 12 deficiency anaemia	A_5	Other Communicable
D51.8	Other vitamin B 12 deficiency anaemias	A_5	Other Communicable
D51.9	Vitamin B 12 deficiency anaemia, unspecified	A_5	Other Communicable
D52	Folate deficiency anaemia	A_5	Other Communicable
D52.0	Dietary folate deficiency anaemia	A_5	Other Communicable
D52.1	Drug-induced folate deficiency anaemia	A_5	Other Communicable
D52.8	Other folate deficiency anaemias	A_5	Other Communicable
D52.9	Folate deficiency anaemia, unspecified	A_5	Other Communicable
D53	Other nutritional anaemias	A_5	Other Communicable
D53.0	Protein deficiency anaemia	A_5	Other Communicable
D53.1	Other megaloblastic anaemias, not elsewhere classified	A_5	Other Communicable
D53.2	Scorbutic anaemia	A_5	Other Communicable
D53.8	Other specified nutritional anaemias	A_5	Other Communicable
D53.9	Nutritional anaemia, unspecified	A_5	Other Communicable
D55	Anaemia due to enzyme disorders	B_7	Other NCDs
D55.0	Anaemia due to glucose-6-phosphate dehydrogenase [G6PD] deficiency	B_7	Other NCDs
D55.1	Anaemia due to other disorders of glutathione metabolism	B_7	Other NCDs
D55.2	Anaemia due to disorders of glycolytic enzymes	B_7	Other NCDs
D55.3	Anaemia due to disorders of nucleotide metabolism	B_7	Other NCDs
D55.8	Other anaemias due to enzyme disorders	B_7	Other NCDs
D55.9	Anaemia due to enzyme disorder, unspecified	B_7	Other NCDs
D56	Thalassaemia	B_7	Other NCDs
D56.0	Alpha thalassaemia	B_7	Other NCDs
D56.1	Beta thalassaemia	B_7	Other NCDs
D56.2	Delta-beta thalassaemia	B_7	Other NCDs
D56.3	Thalassaemia trait	B_7	Other NCDs
D56.4	Hereditary persistence of fetal haemoglobin [HPFH]	B_7	Other NCDs
D56.8	Other thalassaemias	B_7	Other NCDs
D56.9	Thalassaemia, unspecified	B_7	Other NCDs
D57	Sickle-cell disorders	B_7	Other NCDs
D57.0	Sickle-cell anaemia with crisis	B_7	Other NCDs
D57.1	Sickle-cell anaemia without crisis	B_7	Other NCDs
D57.2	Double heterozygous sickling disorders	B_7	Other NCDs
D57.3	Sickle-cell trait	B_7	Other NCDs
D57.8	Other sickle-cell disorders	B_7	Other NCDs
D58	Other hereditary haemolytic anaemias	B_7	Other NCDs
D58.0	Hereditary spherocytosis	B_7	Other NCDs
D58.1	Hereditary elliptocytosis	B_7	Other NCDs
D58.2	Other haemoglobinopathies	B_7	Other NCDs
D58.8	Other specified hereditary haemolytic anaemias	B_7	Other NCDs
D58.9	Hereditary haemolytic anaemia, unspecified	B_7	Other NCDs
D59	Acquired haemolytic anaemia	B_7	Other NCDs
D59.0	Drug-induced autoimmune haemolytic anaemia	B_7	Other NCDs
D59.1	Other autoimmune haemolytic anaemias	B_7	Other NCDs
D59.2	Drug-induced nonautoimmune haemolytic anaemia	B_7	Other NCDs
D59.3	Haemolytic-uraemic syndrome	B_7	Other NCDs
D59.4	Other nonautoimmune haemolytic anaemias	B_7	Other NCDs
D59.5	Paroxysmal nocturnal haemoglobinuria [Marchiafava-Micheli]	B_7	Other NCDs
D59.6	Haemoglobinuria due to haemolysis from other external causes	B_7	Other NCDs
D59.8	Other acquired haemolytic anaemias	B_7	Other NCDs
D59.9	Acquired haemolytic anaemia, unspecified	B_7	Other NCDs
D60	Acquired pure red cell aplasia [erythroblastopenia]	B_7	Other NCDs
D60.0	Chronic acquired pure red cell aplasia	B_7	Other NCDs
D60.1	Transient acquired pure red cell aplasia	B_7	Other NCDs
D60.8	Other acquired pure red cell aplasias	B_7	Other NCDs
D60.9	Acquired pure red cell aplasia, unspecified	B_7	Other NCDs
D61	Other aplastic anaemias	B_7	Other NCDs
D61.0	Constitutional aplastic anaemia	B_7	Other NCDs
D61.1	Drug-induced aplastic anaemia	B_7	Other NCDs
D61.2	Aplastic anaemia due to other external agents	B_7	Other NCDs
D61.3	Idiopathic aplastic anaemia	B_7	Other NCDs
D61.8	Other specified aplastic anaemias	B_7	Other NCDs
D61.9	Aplastic anaemia, unspecified	B_7	Other NCDs
D62	Acute posthaemorrhagic anaemia	B_7	Other NCDs
D64	Other anaemias	B_7	Other NCDs
D64.0	Hereditary sideroblastic anaemia	B_7	Other NCDs
D64.1	Secondary sideroblastic anaemia due to disease	B_7	Other NCDs
D64.2	Secondary sideroblastic anaemia due to drugs and toxins	B_7	Other NCDs
D64.3	Other sideroblastic anaemias	B_7	Other NCDs
D64.4	Congenital dyserythropoietic anaemia	B_7	Other NCDs
D64.8	Other specified anaemias	B_7	Other NCDs
D64.9	Anaemia, unspecified	A_5	Other Communicable
D65	Disseminated intravascular coagulation [defibrination syndrome]	B_7	Other NCDs
D66	Hereditary factor VIII deficiency	B_7	Other NCDs
D67	Hereditary factor IX deficiency	B_7	Other NCDs
D68	Other coagulation defects	B_7	Other NCDs
D68.0	Von Willebrand's disease	B_7	Other NCDs
D68.1	Hereditary factor XI deficiency	B_7	Other NCDs
D68.2	Hereditary deficiency of other clotting factors	B_7	Other NCDs
D68.3	Haemorrhagic disorder due to circulating anticoagulants	B_7	Other NCDs
D68.4	Acquired coagulation factor deficiency	B_7	Other NCDs
D68.8	Other specified coagulation defects	B_7	Other NCDs
D68.9	Coagulation defect, unspecified	B_7	Other NCDs
D69	Purpura and other haemorrhagic conditions	B_7	Other NCDs
D69.0	Allergic purpura	B_7	Other NCDs
D69.1	Qualitative platelet defects	B_7	Other NCDs
D69.2	Other nonthrombocytopenic purpura	B_7	Other NCDs
D69.3	Idiopathic thrombocytopenic purpura	B_7	Other NCDs
D69.4	Other primary thrombocytopenia	B_7	Other NCDs
D69.5	Secondary thrombocytopenia	B_7	Other NCDs
D69.6	Thrombocytopenia, unspecified	B_7	Other NCDs
D69.8	Other specified haemorrhagic conditions	B_7	Other NCDs
D69.9	Haemorrhagic condition, unspecified	B_7	Other NCDs
D70	Agranulocytosis	B_7	Other NCDs
D71	Functional disorders of polymorphonuclear neutrophils	B_7	Other NCDs
D72	Other disorders of white blood cells	B_7	Other NCDs
D72.0	Genetic anomalies of leukocytes	B_7	Other NCDs
D72.1	Eosinophilia	B_7	Other NCDs
D72.8	Other specified disorders of white blood cells	B_7	Other NCDs
D72.9	Disorder of white blood cells, unspecified	B_7	Other NCDs
D73	Diseases of spleen	B_7	Other NCDs
D73.0	Hyposplenism	B_7	Other NCDs
D73.1	Hypersplenism	B_7	Other NCDs
D73.2	Chronic congestive splenomegaly	B_7	Other NCDs
D73.3	Abscess of spleen	B_7	Other NCDs
D73.4	Cyst of spleen	B_7	Other NCDs
D73.5	Infarction of spleen	B_7	Other NCDs
D73.8	Other diseases of spleen	B_7	Other NCDs
D73.9	Disease of spleen, unspecified	B_7	Other NCDs
D74	Methaemoglobinaemia	B_7	Other NCDs
D74.0	Congenital methaemoglobinaemia	B_7	Other NCDs
D74.8	Other methaemoglobinaemias	B_7	Other NCDs
D74.9	Methaemoglobinaemia, unspecified	B_7	Other NCDs
D75	Other diseases of blood and blood-forming organs	B_7	Other NCDs
D75.0	Familial erythrocytosis	B_7	Other NCDs
D75.1	Secondary polycythaemia	B_7	Other NCDs
D75.2	Essential thrombocytosis	B_7	Other NCDs
D75.8	Other specified diseases of blood and blood-forming organs	B_7	Other NCDs
D75.9	Disease of blood and blood-forming organs, unspecified	B_7	Other NCDs
D76	Certain diseases involving lymphoreticular tissue and reticulohistiocytic system	B_7	Other NCDs
D76.0	Langerhans' cell histiocytosis, not elsewhere classified	B_7	Other NCDs
D76.1	Haemophagocytic lymphohistiocytosis	B_7	Other NCDs
D76.2	Haemophagocytic syndrome, infection-associated	B_7	Other NCDs
D76.3	Other histiocytosis syndromes	B_7	Other NCDs
D80	Immunodeficiency with predominantly antibody defects	B_7	Other NCDs
D80.0	Hereditary hypogammaglobulinaemia	B_7	Other NCDs
D80.1	Nonfamilial hypogammaglobulinaemia	B_7	Other NCDs
D80.2	Selective deficiency of immunoglobulin A [IgA]	B_7	Other NCDs
D80.3	Selective deficiency of immunoglobulin G [IgG] subclasses	B_7	Other NCDs
D80.4	Selective deficiency of immunoglobulin M [IgM]	B_7	Other NCDs
D80.5	Immunodeficiency with increased immunoglobulin M [IgM]	B_7	Other NCDs
D80.6	Antibody deficiency with near-normal immunoglobulins or with hyperimmunoglobulinaemia	B_7	Other NCDs
D80.7	Transient hypogammaglobulinaemia of infancy	B_7	Other NCDs
D80.8	Other immunodeficiencies with predominantly antibody defects	B_7	Other NCDs
D80.9	Immunodeficiency with predominantly antibody defects, unspecified	B_7	Other NCDs
D81	Combined immunodeficiencies	B_7	Other NCDs
D81.0	Severe combined immunodeficiency [SCID] with reticular dysgenesis	B_7	Other NCDs
D81.1	Severe combined immunodeficiency [SCID] with low T- and B-cell numbers	B_7	Other NCDs
D81.2	Severe combined immunodeficiency [SCID] with low or normal B-cell numbers	B_7	Other NCDs
D81.3	Adenosine deaminase [ADA] deficiency	B_7	Other NCDs
D81.4	Nezelof's syndrome	B_7	Other NCDs
D81.5	Purine nucleoside phosphorylase [PNP] deficiency	B_7	Other NCDs
D81.6	Major histocompatibility complex class I deficiency	B_7	Other NCDs
D81.7	Major histocompatibility complex class II deficiency	B_7	Other NCDs
D81.8	Other combined immunodeficiencies	B_7	Other NCDs
D81.9	Combined immunodeficiency, unspecified	B_7	Other NCDs
D82	Immunodeficiency associated with other major defects	B_7	Other NCDs
D82.0	Wiskott-Aldrich syndrome	B_7	Other NCDs
D82.1	Di George's syndrome	B_7	Other NCDs
D82.2	Immunodeficiency with short-limbed stature	B_7	Other NCDs
D82.3	Immunodeficiency following hereditary defective response to Epstein-Barr virus	B_7	Other NCDs
D82.4	Hyperimmunoglobulin E [IgE] syndrome	B_7	Other NCDs
D82.8	Immunodeficiency associated with other specified major defects	B_7	Other NCDs
D82.9	Immunodeficiency associated with major defect, unspecified	B_7	Other NCDs
D83	Common variable immunodeficiency	B_7	Other NCDs
D83.0	Common variable immunodeficiency with predominant abnormalities of B-cell numbers and function	B_7	Other NCDs
D83.1	Common variable immunodeficiency with predominant immunoregulatory T-cell disorders	B_7	Other NCDs
D83.2	Common variable immunodeficiency with autoantibodies to B- or T-cells	B_7	Other NCDs
D83.8	Other common variable immunodeficiencies	B_7	Other NCDs
D83.9	Common variable immunodeficiency, unspecified	B_7	Other NCDs
D84	Other immunodeficiencies	B_7	Other NCDs
D84.0	Lymphocyte function antigen-1 [LFA-1] defect	B_7	Other NCDs
D84.1	Defects in the complement system	B_7	Other NCDs
D84.8	Other specified immunodeficiencies	B_7	Other NCDs
D84.9	Immunodeficiency, unspecified	B_7	Other NCDs
D86	Sarcoidosis	B_7	Other NCDs
D86.0	Sarcoidosis of lung	B_4	Chronic Respiratory Diseases
D86.1	Sarcoidosis of lymph nodes	B_7	Other NCDs
D86.2	Sarcoidosis of lung with sarcoidosis of lymph nodes	B_4	Chronic Respiratory Diseases
D86.3	Sarcoidosis of skin	B_7	Other NCDs
D86.8	Sarcoidosis of other and combined sites	B_7	Other NCDs
D86.9	Sarcoidosis, unspecified	B_4	Chronic Respiratory Diseases
D89	Other disorders involving the immune mechanism, not elsewhere classified	B_7	Other NCDs
D89.0	Polyclonal hypergammaglobulinaemia	B_7	Other NCDs
D89.1	Cryoglobulinaemia	B_7	Other NCDs
D89.2	Hypergammaglobulinaemia, unspecified	B_7	Other NCDs
D89.8	Other specified disorders involving the immune mechanism, not elsewhere classified	B_7	Other NCDs
D89.9	Disorder involving the immune mechanism, unspecified	B_7	Other NCDs
(D50-D89)	Diseases of the blood and blood-forming organs and certain disorders involving the immune mechanism
E00	Congenital iodine-deficiency syndrome	A_5	Other Communicable
E00.0	Congenital iodine-deficiency syndrome, neurological type	A_5	Other Communicable
E00.1	Congenital iodine-deficiency syndrome, myxoedematous type	A_5	Other Communicable
E00.2	Congenital iodine-deficiency syndrome, mixed type	A_5	Other Communicable
E00.9	Congenital iodine-deficiency syndrome, unspecified	A_5	Other Communicable
E01	Iodine-deficiency-related thyroid disorders and allied conditions	A_5	Other Communicable
E01.0	Iodine-deficiency-related diffuse (endemic) goitre	A_5	Other Communicable
E01.1	Iodine-deficiency-related multinodular (endemic) goitre	A_5	Other Communicable
E01.2	Iodine-deficiency-related (endemic) goitre, unspecified	A_5	Other Communicable
E01.8	Other iodine-deficiency-related thyroid disorders and allied conditions	A_5	Other Communicable
E02	Subclinical iodine-deficiency hypothyroidism	A_5	Other Communicable
E03	Other hypothyroidism	B_7	Other NCDs
E03.0	Congenital hypothyroidism with diffuse goitre	B_7	Other NCDs
E03.1	Congenital hypothyroidism without goitre	B_7	Other NCDs
E03.2	Hypothyroidism due to medicaments and other exogenous substances	B_7	Other NCDs
E03.3	Postinfectious hypothyroidism	B_7	Other NCDs
E03.4	Atrophy of thyroid (acquired)	B_7	Other NCDs
E03.5	Myxoedema coma	B_7	Other NCDs
E03.8	Other specified hypothyroidism	B_7	Other NCDs
E03.9	Hypothyroidism, unspecified	B_7	Other NCDs
E04	Other nontoxic goitre	B_7	Other NCDs
E04.0	Nontoxic diffuse goitre	B_7	Other NCDs
[truncated: 9,010 more rows]
[truncated: 1 more columns]
